# Supplementary material for: Stolephorus falco sp. nov. (Teleostei, Clupeiformes, Engraulidae), a new anchovy from Sumatra, Indonesia
Source: Zookeys. 2026 Feb 25;1270:255–68. doi: 10.3897/zookeys.1270.175032 (PMC12961401; doi:10.3897/zookeys.1270.175032)
Supplement: XML Treatment for Stolephorus falco [file zookeys.1270.175032-treatment1.xml]

<!DOCTYPE tp:taxon-treatment
  PUBLIC "-//TaxonX//DTD Taxonomic Treatment Publishing DTD v0 20100105//EN" "tax-treatment-NSO.dtd">
<tp:taxon-treatment xmlns:tp="http://www.plazi.org/taxpub"><tp:treatment-meta><kwd-group><label>Taxon classification</label><kwd>
              <named-content content-type="kingdom">Animalia</named-content>
            </kwd><kwd>
              <named-content content-type="order">Clupeiformes</named-content>
            </kwd><kwd>
              <named-content content-type="family">Engraulidae</named-content>
            </kwd></kwd-group><mixed-citation publication-type="journal"><person-group><name><surname>Hata</surname><given-names>Harutaka</given-names></name><name><surname>Sallan</surname><given-names>Lauren</given-names></name><name><surname>Motomura</surname><given-names>Hiroyuki</given-names></name></person-group><article-title><italic><tp:taxon-name><tp:taxon-name-part taxon-name-part-type="genus" reg="Stolephorus">Stolephorus</tp:taxon-name-part> <tp:taxon-name-part taxon-name-part-type="species" reg="falco">falco</tp:taxon-name-part></tp:taxon-name></italic> sp. nov. (<tp:taxon-name><tp:taxon-name-part taxon-name-part-type="subdivision" reg="Teleostei">Teleostei</tp:taxon-name-part></tp:taxon-name>, <tp:taxon-name><tp:taxon-name-part taxon-name-part-type="order" reg="Clupeiformes">Clupeiformes</tp:taxon-name-part></tp:taxon-name>, <tp:taxon-name><tp:taxon-name-part taxon-name-part-type="family" reg="Engraulidae">Engraulidae</tp:taxon-name-part></tp:taxon-name>), a new anchovy from Sumatra, Indonesia</article-title><source>Zookeys</source><day>25</day><month>02</month><year>2026</year><volume>1270</volume><fpage>255</fpage><lpage>268</lpage><pub-id pub-id-type="doi">10.3897/zookeys.1270.175032</pub-id></mixed-citation></tp:treatment-meta><tp:nomenclature><tp:taxon-name><object-id xmlns:xlink="http://www.w3.org/1999/xlink" content-type="arpha" xlink:type="simple">066E0BA3-DCFB-5F8A-AC8E-24A5F1B3593F</object-id>
                		<tp:taxon-name-part taxon-name-part-type="genus" reg="Stolephorus">Stolephorus</tp:taxon-name-part> <tp:taxon-name-part taxon-name-part-type="species" reg="falco">falco</tp:taxon-name-part>
                	
                		<object-id xmlns:xlink="http://www.w3.org/1999/xlink" content-type="zoobank" xlink:type="simple">https://zoobank.org/C807B54C-43F6-4CB1-A847-85FD5EC0F39C</object-id>
                	</tp:taxon-name><tp:taxon-status xmlns:xlink="http://www.w3.org/1999/xlink" xlink:type="simple">sp. nov.</tp:taxon-status><xref ref-type="fig" rid="F1">Figs 1</xref><xref ref-type="fig" rid="F2">, 2; Tables 1–4 New English name: Falcon Anchovy</xref></tp:nomenclature><tp:treatment-sec sec-type="Holotype"><title>Holotype.</title><p>• <named-content xmlns:xlink="http://www.w3.org/1999/xlink" content-type="dwc:institutional_code" xlink:title="Zoologisches Museum Hamburg" xlink:href="https://scientific-collections.gbif.org/institution/773a0d99-3ea8-4a8b-9191-accbdb47b4d3" xlink:type="simple"><abbrev content-type="institution" xlink:title="Zoologisches Museum Hamburg" xlink:type="simple">ZMH</abbrev></named-content> 28689, 58.8 mm <abbrev xmlns:xlink="http://www.w3.org/1999/xlink" xlink:title="standard length" xlink:type="simple">SL</abbrev>, off Kualu, Sumatera Utara, Sumatra, Indonesia, 15 Aug. 1898.</p></tp:treatment-sec><tp:treatment-sec sec-type="Paratypes"><title>Paratypes.</title><p>• 2 specimens, 58.4–63.3 mm <abbrev xmlns:xlink="http://www.w3.org/1999/xlink" xlink:title="standard length" xlink:type="simple">SL</abbrev>, all specimens collected with the holotype. <named-content xmlns:xlink="http://www.w3.org/1999/xlink" content-type="dwc:institutional_code" xlink:title="Zoologisches Museum Hamburg" xlink:href="https://scientific-collections.gbif.org/institution/773a0d99-3ea8-4a8b-9191-accbdb47b4d3" xlink:type="simple"><abbrev content-type="institution" xlink:title="Zoologisches Museum Hamburg" xlink:type="simple">ZMH</abbrev></named-content> 28749, 63.3 mm <abbrev xmlns:xlink="http://www.w3.org/1999/xlink" xlink:title="standard length" xlink:type="simple">SL</abbrev>, <named-content xmlns:xlink="http://www.w3.org/1999/xlink" content-type="dwc:institutional_code" xlink:title="Kagoshima University Museum" xlink:href="https://scientific-collections.gbif.org/institution/432dfdad-f620-48b2-a03d-b8015aaefeb6" xlink:type="simple"><abbrev content-type="institution" xlink:title="Kagoshima University Museum, Kagoshima, Japan" xlink:type="simple">KAUM</abbrev></named-content>–I. 220780 (formerly <named-content xmlns:xlink="http://www.w3.org/1999/xlink" content-type="dwc:institutional_code" xlink:title="Zoologisches Museum Hamburg" xlink:href="https://scientific-collections.gbif.org/institution/773a0d99-3ea8-4a8b-9191-accbdb47b4d3" xlink:type="simple"><abbrev content-type="institution" xlink:title="Zoologisches Museum Hamburg" xlink:type="simple">ZMH</abbrev></named-content> 28689), 58.4 mm <abbrev xmlns:xlink="http://www.w3.org/1999/xlink" xlink:title="standard length" xlink:type="simple">SL</abbrev>.</p></tp:treatment-sec><tp:treatment-sec sec-type="Diagnosis"><title>Diagnosis.</title><p>A species of <italic><tp:taxon-name><tp:taxon-name-part taxon-name-part-type="genus" reg="Stolephorus">Stolephorus</tp:taxon-name-part></tp:taxon-name></italic> with the following combination of characters: 1UGR 17 or 18, 1LGR 22 or 23, 1TGR 39–41; 2UGR 13 or 14, 2LGR 20–22, 2TGR 33–36; 3UGR 10, 3LGR 12or 13, 3TGR 22 or 23; 4UGR 7 or 8 (8), 4LGR 10, 4TGR 17 or 18; scales rows in longitudinal series 31 or 32; maxilla long, 22.8–23.5% of <abbrev xmlns:xlink="http://www.w3.org/1999/xlink" xlink:title="standard length" xlink:type="simple">SL</abbrev>, its posterior tip slightly not reaching to posterior margin of opercle; pelvic fin long, 11.9–12.2% of <abbrev xmlns:xlink="http://www.w3.org/1999/xlink" xlink:title="standard length" xlink:type="simple">SL</abbrev>, its posterior tip reaching to vertical through 3<sup>rd</sup> to 4<sup>th</sup> dorsal-fin ray origin when depressed; paired dark longitudinal lines on dorsum posterior to dorsal fin, but not on anterior to dorsal fin; body scales non-deciduous, with densely reticulated grooves; head large, 26.3–27.5% of <abbrev xmlns:xlink="http://www.w3.org/1999/xlink" xlink:title="standard length" xlink:type="simple">SL</abbrev>; body deep, 28.8–28.9% of <abbrev xmlns:xlink="http://www.w3.org/1999/xlink" xlink:title="standard length" xlink:type="simple">SL</abbrev>.</p><fig id="F1" position="float" orientation="portrait"><object-id xmlns:xlink="http://www.w3.org/1999/xlink" content-type="doi" xlink:type="simple">10.3897/zookeys.1270.175032.figure1</object-id><object-id xmlns:xlink="http://www.w3.org/1999/xlink" content-type="arpha" xlink:type="simple">1EFE31ED-24C8-545B-A7F1-1B026FC8C50D</object-id><label>Figure 1.</label><caption><p><italic><tp:taxon-name><tp:taxon-name-part taxon-name-part-type="genus" reg="Stolephorus">Stolephorus</tp:taxon-name-part> <tp:taxon-name-part taxon-name-part-type="species" reg="falco">falco</tp:taxon-name-part></tp:taxon-name></italic> sp. nov., from Kwalu, Sumatra, Indonesia. <bold>A–C</bold>. Holotype, <named-content xmlns:xlink="http://www.w3.org/1999/xlink" content-type="dwc:institutional_code" xlink:title="Zoologisches Museum Hamburg" xlink:href="https://scientific-collections.gbif.org/institution/773a0d99-3ea8-4a8b-9191-accbdb47b4d3" xlink:type="simple"><abbrev content-type="institution" xlink:title="Zoologisches Museum Hamburg" xlink:type="simple">ZMH</abbrev></named-content> 28689, 58.8 mm <abbrev xmlns:xlink="http://www.w3.org/1999/xlink" xlink:title="standard length" xlink:type="simple">SL</abbrev>; <bold>A</bold>. Lateral view; <bold>B</bold>. Dorsal view; <bold>C</bold>. Ventral view); <bold>D</bold>. Lateral view of paratype <named-content xmlns:xlink="http://www.w3.org/1999/xlink" content-type="dwc:institutional_code" xlink:title="Zoologisches Museum Hamburg" xlink:href="https://scientific-collections.gbif.org/institution/773a0d99-3ea8-4a8b-9191-accbdb47b4d3" xlink:type="simple"><abbrev content-type="institution" xlink:title="Zoologisches Museum Hamburg" xlink:type="simple">ZMH</abbrev></named-content> 28749, 63.3 mm <abbrev xmlns:xlink="http://www.w3.org/1999/xlink" xlink:title="standard length" xlink:type="simple">SL</abbrev>.</p></caption><graphic xmlns:xlink="http://www.w3.org/1999/xlink" xlink:href="zookeys-1270-255_article-175032__-g001.jpg" id="oo_1548885.jpg" position="float" orientation="portrait" xlink:type="simple"><uri content-type="original_file" xlink:type="simple">https://binary.pensoft.net/fig/1548885</uri></graphic></fig></tp:treatment-sec><tp:treatment-sec sec-type="Description"><title>Description.</title><p>Counts and measurements (expressed as percentages of <abbrev xmlns:xlink="http://www.w3.org/1999/xlink" xlink:title="standard length" xlink:type="simple">SL</abbrev>) are shown in Tables <xref ref-type="table" rid="T1">1</xref>, <xref ref-type="table" rid="T2">2</xref>. Data for the holotype are given in parentheses (if different). Body strongly compressed, oblong, deepest at dorsal-fin origin. Dorsal contour elevated from snout tip to dorsal-fin origin, thereafter gently decreasing to uppermost point of caudal-fin base. Ventral profile of body lowering from lower-jaw tip to pelvic-fin insertion thereafter gently rising to lowermost point of caudal-fin base. Abdomen from region between pectoral fins to pelvic-fin insertion covered with 4 spine-like scutes backwardly projecting. Single spine projecting backwardly on pelvic scute. No scutes abdomen before pectoral fins and posterior to pelvic fin. Single spine-like predorsal scutes located just before dorsal-fin origin. Pectoral fin triangular, dorsal, ventral, and posterior margins of fin nearly linear; fin insertion slightly posterior to posterior margin of opercle, lower than level of snout tip; posterior tip of fin pointed, not reaching to pelvic-fin insertion; uppermost ray unbranched, all other rays branched. Elongated triangular axillary scale shorter than pectoral fin; located above pectoral-fin insertion. Pelvic fin triangular, anterior and posterior margins nearly linear; fin insertion anterior to dorsal-fin origin; posterior tip pointed; depressed fin posteriorly reaching to vertical through origin of 3<sup>rd</sup> (4<sup>th</sup>) dorsal-fin ray; anteriormost fin ray unbranched, all other rays branched. Axillary scale of pelvic fin detached in holotype (elongated triangular axillary scale shorter than pectoral fin; located above pelvic-fin insertion in paratype). Dorsal fin triangular, anterior and posterior profiles nearly linear; fin origin posterior to posteriormost point of pelvic-fin base; three anteriormost rays unbranched, all other rays branched; depressed fin not posteriorly beyond vertical through posteriormost point of anal-fin base. Origin of anal fin located just below 9<sup>th</sup> (11<sup>th</sup> or 12<sup>th</sup>) dorsal-fin ray origin; three anterior fin rays unbranched, all other rays branched. Elongated sheath scales on bases of dorsal and anal fins. Caudal fin forked, posterior tips of both lobes pointed, outer contour of each lobe nearly straight (lower part of lower lobe broken in holotype). Anus just in front of anal-fin origin. Snout rounded, projecting beyond lower-jaw tip. Orbit oval, entirely covered with thin adipose eyelid. Eye and pupil round. Nostrils paired close to each other, positioned just anterior to orbit. Mouth large, inferior, oblique to body axis, extending backward to posterior margin of orbit. Maxilla long, posterior tip slightly not reaching to posterior margin of opercle. Lower jaw slender. Single rows of conical teeth on both jaws and palatine. Several conical teeth on vomer. Several rows of conical teeth on pterygoids and dorsal surfaces of basihyal and basibranchial. Single row of fine teeth on dorsal surface of hyoid arch. No tongue. Posterior margin of preopercle round, not intended. No serration on posterior margins of preopercle and opercle. Gill membrane without serrations. Pseudobranchial filaments covered with thin fleshy membrane; length of longest filament less than eye diameter. Gill rakers presenting on inner surfaces of 1<sup>st</sup> to 4<sup>th</sup> gill arches and posterior surface of 3<sup>rd</sup> epibranchial; gill rakers long, slender, and rough. Isthmus muscle long, reaching anteriorly to posterior margin of gill membranes. Urohyal hidden by isthmus muscle. Body scales cycloid, not deciduous, almost remain on type specimens; dense reticulation of grooves on body scales (Fig. <xref ref-type="fig" rid="F2">2</xref>). No scales on head and fins except for broad, triangular sheath on caudal fin. Lateral line absent.</p><fig id="F2" position="float" orientation="portrait"><object-id xmlns:xlink="http://www.w3.org/1999/xlink" content-type="doi" xlink:type="simple">10.3897/zookeys.1270.175032.figure2</object-id><object-id xmlns:xlink="http://www.w3.org/1999/xlink" content-type="arpha" xlink:type="simple">1BA80730-C1A4-5336-9B01-3083FCABB648</object-id><label>Figure 2.</label><caption><p>Stained scale removed from right side of midbody (below dorsal fin) of paratype of <italic><tp:taxon-name><tp:taxon-name-part taxon-name-part-type="genus" reg="Stolephorus">Stolephorus</tp:taxon-name-part> <tp:taxon-name-part taxon-name-part-type="species" reg="falco">falco</tp:taxon-name-part></tp:taxon-name></italic> sp. nov., <named-content xmlns:xlink="http://www.w3.org/1999/xlink" content-type="dwc:institutional_code" xlink:title="Zoologisches Museum Hamburg" xlink:href="https://scientific-collections.gbif.org/institution/773a0d99-3ea8-4a8b-9191-accbdb47b4d3" xlink:type="simple"><abbrev content-type="institution" xlink:title="Zoologisches Museum Hamburg" xlink:type="simple">ZMH</abbrev></named-content> 28749, 63.3 mm <abbrev xmlns:xlink="http://www.w3.org/1999/xlink" xlink:title="standard length" xlink:type="simple">SL</abbrev>, from Kwalu, Sumatra, Indonesia (left–right inverted).</p></caption><graphic xmlns:xlink="http://www.w3.org/1999/xlink" xlink:href="zookeys-1270-255_article-175032__-g002.jpg" id="oo_1548886.jpg" position="float" orientation="portrait" xlink:type="simple"><uri content-type="original_file" xlink:type="simple">https://binary.pensoft.net/fig/1548886</uri></graphic></fig></tp:treatment-sec><tp:treatment-sec sec-type="Coloration of preserved specimens"><title>Coloration of preserved specimens.</title><p>Body uniformly, light brown. Silver longitudinal band slightly narrower than eye diameter running from upper part of cleithrum to caudal-fin base. Melanophores scattered along dorsal-fin rays and fin bases of dorsal and anal fins. No melanophores on pectora, pelvic, and anal fins. Melanophores scattered on caudal fin-rays, dense on outer margin of fin. Melanophores scattered on posterior margins of scales on upper part of lateral surface of body. Pair of dark patches on parietal region. Melanophores densely gathered on occipital region forming single patch. Paired longitudinal dark lines on dorsum posterior to dorsal fin, but no lines on dorsum anterior to dorsal fin. Lateral surface of head including opercle uniformly silver. Snout and both jaws translucent. Melanophores not scattered on mouth roof, gill rakers, gill arches, gill filaments, and inner surfaces of opercle and hyoid arch (few melanophores scattered on innersurface on hyoid arch in <named-content xmlns:xlink="http://www.w3.org/1999/xlink" content-type="dwc:institutional_code" xlink:title="Kagoshima University Museum" xlink:href="https://scientific-collections.gbif.org/institution/432dfdad-f620-48b2-a03d-b8015aaefeb6" xlink:type="simple"><abbrev content-type="institution" xlink:title="Kagoshima University Museum, Kagoshima, Japan" xlink:type="simple">KAUM</abbrev></named-content>–I. 220780). Fresh coloration unknown.</p></tp:treatment-sec><tp:treatment-sec sec-type="Distribution"><title>Distribution.</title><p><italic><tp:taxon-name><tp:taxon-name-part taxon-name-part-type="genus" reg="Stolephorus">Stolephorus</tp:taxon-name-part> <tp:taxon-name-part taxon-name-part-type="species" reg="falco">falco</tp:taxon-name-part></tp:taxon-name></italic> sp. nov. is currently known only from Kualu, North Sumatra, Indonesia.</p></tp:treatment-sec><tp:treatment-sec sec-type="Etymology"><title>Etymology.</title><p>The specific name falco is derived from Latin meaning “falcon”, in reference to the talon-like hard spine on the dorsum of the species.</p></tp:treatment-sec><tp:treatment-sec sec-type="Comparisons"><title>Comparisons.</title><p>The new species is assignable to the genus <italic><tp:taxon-name><tp:taxon-name-part taxon-name-part-type="genus" reg="Stolephorus">Stolephorus</tp:taxon-name-part></tp:taxon-name></italic>, as determined by <xref ref-type="bibr" rid="B41">Whitehead et al. (1988)</xref> and <xref ref-type="bibr" rid="B44">Wongratana et al. (1999)</xref>, having a long isthmus muscle anteriorly reaching to the posterior margin of the gill membrane, the urohyal embedded in the isthmus muscle, prepelvic scutes, and the anal-fin origin just positioned below the middle of the dorsal-fin base and lacking of the postpelvic scutes.</p><p>Based on its predorsal scute and backward spine on pelvic scute, <italic><tp:taxon-name><tp:taxon-name-part taxon-name-part-type="genus" reg="Stolephorus">Stolephorus</tp:taxon-name-part> <tp:taxon-name-part taxon-name-part-type="species" reg="falco">falco</tp:taxon-name-part></tp:taxon-name></italic> sp. nov. is considered as probable member of the “spined <italic><tp:taxon-name><tp:taxon-name-part taxon-name-part-type="genus" reg="Stolephorus">Stolephorus</tp:taxon-name-part></tp:taxon-name></italic>” clade (see the Introduction). Among the “spined <italic><tp:taxon-name><tp:taxon-name-part taxon-name-part-type="genus" reg="Stolephorus">Stolephorus</tp:taxon-name-part></tp:taxon-name></italic>”, the new species is easily distinguished from <italic><tp:taxon-name><tp:taxon-name-part taxon-name-part-type="genus" reg="Stolephorus">S.</tp:taxon-name-part> <tp:taxon-name-part taxon-name-part-type="species" reg="dubiosus">dubiosus</tp:taxon-name-part></tp:taxon-name></italic> and <italic><tp:taxon-name><tp:taxon-name-part taxon-name-part-type="genus" reg="Stolephorus">S.</tp:taxon-name-part> <tp:taxon-name-part taxon-name-part-type="species" reg="taurus">taurus</tp:taxon-name-part></tp:taxon-name></italic> by its fewer gill rakers [1TGR 39–41, 2TGR 33–36, 3TGR 22–23, 4TGR 17–18, and gill rakers on posterior surface of 3<sup>rd</sup> epibranchial 4 in <italic><tp:taxon-name><tp:taxon-name-part taxon-name-part-type="genus" reg="Stolephorus">S.</tp:taxon-name-part> <tp:taxon-name-part taxon-name-part-type="species" reg="falco">falco</tp:taxon-name-part></tp:taxon-name></italic> sp. nov. vs 45–53, 39–48, 26–31, 20–25, and 5–7 in <italic><tp:taxon-name><tp:taxon-name-part taxon-name-part-type="genus" reg="Stolephorus">S.</tp:taxon-name-part> <tp:taxon-name-part taxon-name-part-type="species" reg="dubiosus">dubiosus</tp:taxon-name-part></tp:taxon-name></italic>; 45–49, 39–42, 24–28, 19–22, and 5 or 6 (rarely 4 or 7) in <italic><tp:taxon-name><tp:taxon-name-part taxon-name-part-type="genus" reg="Stolephorus">S.</tp:taxon-name-part> <tp:taxon-name-part taxon-name-part-type="species" reg="taurus">taurus</tp:taxon-name-part></tp:taxon-name></italic>; Table <xref ref-type="table" rid="T3">3</xref>], fewer scale rows in longitudinal series (31–32 vs 34–37 in <italic><tp:taxon-name><tp:taxon-name-part taxon-name-part-type="genus" reg="Stolephorus">S.</tp:taxon-name-part> <tp:taxon-name-part taxon-name-part-type="species" reg="dubiosus">dubiosus</tp:taxon-name-part></tp:taxon-name></italic>; 33–35 in <italic><tp:taxon-name><tp:taxon-name-part taxon-name-part-type="genus" reg="Stolephorus">S.</tp:taxon-name-part> <tp:taxon-name-part taxon-name-part-type="species" reg="taurus">taurus</tp:taxon-name-part></tp:taxon-name></italic>; Table <xref ref-type="table" rid="T4">4</xref>), longer head (26.3–27.5% of <abbrev xmlns:xlink="http://www.w3.org/1999/xlink" xlink:title="standard length" xlink:type="simple">SL</abbrev> vs 23.2–26.4% in <italic><tp:taxon-name><tp:taxon-name-part taxon-name-part-type="genus" reg="Stolephorus">S.</tp:taxon-name-part> <tp:taxon-name-part taxon-name-part-type="species" reg="dubiosus">dubiosus</tp:taxon-name-part></tp:taxon-name></italic>; 23.5–26.5% in <italic><tp:taxon-name><tp:taxon-name-part taxon-name-part-type="genus" reg="Stolephorus">S.</tp:taxon-name-part> <tp:taxon-name-part taxon-name-part-type="species" reg="taurus">taurus</tp:taxon-name-part></tp:taxon-name></italic>; Fig. <xref ref-type="fig" rid="F3">3A</xref>), pre-dorsal-fin length [55.8–56.2% of <abbrev xmlns:xlink="http://www.w3.org/1999/xlink" xlink:title="standard length" xlink:type="simple">SL</abbrev> vs 51.8–55.9% in <italic><tp:taxon-name><tp:taxon-name-part taxon-name-part-type="genus" reg="Stolephorus">S.</tp:taxon-name-part> <tp:taxon-name-part taxon-name-part-type="species" reg="dubiosus">dubiosus</tp:taxon-name-part></tp:taxon-name></italic>; 50.3–55.2% (rarely 56.2%) in <italic><tp:taxon-name><tp:taxon-name-part taxon-name-part-type="genus" reg="Stolephorus">S.</tp:taxon-name-part> <tp:taxon-name-part taxon-name-part-type="species" reg="taurus">taurus</tp:taxon-name-part></tp:taxon-name></italic>; Fig. <xref ref-type="fig" rid="F3">3B</xref>], distance between snout tip and pectoral-fin insertion (28.3–28.5% of <abbrev xmlns:xlink="http://www.w3.org/1999/xlink" xlink:title="standard length" xlink:type="simple">SL</abbrev> vs 25.2–28.1% in <italic><tp:taxon-name><tp:taxon-name-part taxon-name-part-type="genus" reg="Stolephorus">S.</tp:taxon-name-part> <tp:taxon-name-part taxon-name-part-type="species" reg="dubiosus">dubiosus</tp:taxon-name-part></tp:taxon-name></italic> vs 24.4–27.3% in <italic><tp:taxon-name><tp:taxon-name-part taxon-name-part-type="genus" reg="Stolephorus">S.</tp:taxon-name-part> <tp:taxon-name-part taxon-name-part-type="species" reg="taurus">taurus</tp:taxon-name-part></tp:taxon-name></italic>; Fig. <xref ref-type="fig" rid="F3">3C</xref>), postorbital region (15.2–16.2% vs 12.7–14.9% in <italic><tp:taxon-name><tp:taxon-name-part taxon-name-part-type="genus" reg="Stolephorus">S.</tp:taxon-name-part> <tp:taxon-name-part taxon-name-part-type="species" reg="dubiosus">dubiosus</tp:taxon-name-part></tp:taxon-name></italic>; 12.6–14.5% in <italic><tp:taxon-name><tp:taxon-name-part taxon-name-part-type="genus" reg="Stolephorus">S.</tp:taxon-name-part> <tp:taxon-name-part taxon-name-part-type="species" reg="taurus">taurus</tp:taxon-name-part></tp:taxon-name></italic>; Fig. <xref ref-type="fig" rid="F3">3D</xref>), maxilla (22.8–23.5% of <abbrev xmlns:xlink="http://www.w3.org/1999/xlink" xlink:title="standard length" xlink:type="simple">SL</abbrev> vs 19.2–22.2% in <italic><tp:taxon-name><tp:taxon-name-part taxon-name-part-type="genus" reg="Stolephorus">S.</tp:taxon-name-part> <tp:taxon-name-part taxon-name-part-type="species" reg="dubiosus">dubiosus</tp:taxon-name-part></tp:taxon-name></italic>; 19.9–21.9% in <italic><tp:taxon-name><tp:taxon-name-part taxon-name-part-type="genus" reg="Stolephorus">S.</tp:taxon-name-part> <tp:taxon-name-part taxon-name-part-type="species" reg="taurus">taurus</tp:taxon-name-part></tp:taxon-name></italic>; Fig. <xref ref-type="fig" rid="F3">3E</xref>), 3<sup>rd</sup> dorsal-fin ray (21.3% of <abbrev xmlns:xlink="http://www.w3.org/1999/xlink" xlink:title="standard length" xlink:type="simple">SL</abbrev> vs 16.8–19.1% in <italic><tp:taxon-name><tp:taxon-name-part taxon-name-part-type="genus" reg="Stolephorus">S.</tp:taxon-name-part> <tp:taxon-name-part taxon-name-part-type="species" reg="dubiosus">dubiosus</tp:taxon-name-part></tp:taxon-name></italic>; 18.6–20.2% in <italic><tp:taxon-name><tp:taxon-name-part taxon-name-part-type="genus" reg="Stolephorus">S.</tp:taxon-name-part> <tp:taxon-name-part taxon-name-part-type="species" reg="taurus">taurus</tp:taxon-name-part></tp:taxon-name></italic>; Fig. <xref ref-type="fig" rid="F3">3F</xref>) and deeper body (28.8–28.9% of <abbrev xmlns:xlink="http://www.w3.org/1999/xlink" xlink:title="standard length" xlink:type="simple">SL</abbrev> vs 20.4–27.3% in <italic><tp:taxon-name><tp:taxon-name-part taxon-name-part-type="genus" reg="Stolephorus">S.</tp:taxon-name-part> <tp:taxon-name-part taxon-name-part-type="species" reg="dubiosus">dubiosus</tp:taxon-name-part></tp:taxon-name></italic>; 21.3–24.4% in <italic><tp:taxon-name><tp:taxon-name-part taxon-name-part-type="genus" reg="Stolephorus">S.</tp:taxon-name-part> <tp:taxon-name-part taxon-name-part-type="species" reg="taurus">taurus</tp:taxon-name-part></tp:taxon-name></italic>; Fig. <xref ref-type="fig" rid="F3">3G</xref>), <abbrev xmlns:xlink="http://www.w3.org/1999/xlink" xlink:title="distance from dorsal-fin origin to pelvic-fin insertion" xlink:type="simple">D–P2</abbrev> (29.6–30.7% of <abbrev xmlns:xlink="http://www.w3.org/1999/xlink" xlink:title="standard length" xlink:type="simple">SL</abbrev> vs 23.1–28.0% in <italic><tp:taxon-name><tp:taxon-name-part taxon-name-part-type="genus" reg="Stolephorus">S.</tp:taxon-name-part> <tp:taxon-name-part taxon-name-part-type="species" reg="dubiosus">dubiosus</tp:taxon-name-part></tp:taxon-name></italic>; 22.3–27.2% in <italic><tp:taxon-name><tp:taxon-name-part taxon-name-part-type="genus" reg="Stolephorus">S.</tp:taxon-name-part> <tp:taxon-name-part taxon-name-part-type="species" reg="taurus">taurus</tp:taxon-name-part></tp:taxon-name></italic>; Fig. <xref ref-type="fig" rid="F3">3H</xref>), <abbrev xmlns:xlink="http://www.w3.org/1999/xlink" xlink:title="distance between dorsal- and anal-fin origins" xlink:type="simple">D–A</abbrev> (29.3–29.9% vs 21.8–27.9% in <italic><tp:taxon-name><tp:taxon-name-part taxon-name-part-type="genus" reg="Stolephorus">S.</tp:taxon-name-part> <tp:taxon-name-part taxon-name-part-type="species" reg="dubiosus">dubiosus</tp:taxon-name-part></tp:taxon-name></italic>; 23.2–26.3% in <italic><tp:taxon-name><tp:taxon-name-part taxon-name-part-type="genus" reg="Stolephorus">S.</tp:taxon-name-part> <tp:taxon-name-part taxon-name-part-type="species" reg="taurus">taurus</tp:taxon-name-part></tp:taxon-name></italic>; Fig. <xref ref-type="fig" rid="F3">3I</xref>), and caudal peduncle (12.2–13.7% of <abbrev xmlns:xlink="http://www.w3.org/1999/xlink" xlink:title="standard length" xlink:type="simple">SL</abbrev> vs 9.5–11.9% in <italic><tp:taxon-name><tp:taxon-name-part taxon-name-part-type="genus" reg="Stolephorus">S.</tp:taxon-name-part> <tp:taxon-name-part taxon-name-part-type="species" reg="dubiosus">dubiosus</tp:taxon-name-part></tp:taxon-name></italic> vs 10.2–12.4% in <italic><tp:taxon-name><tp:taxon-name-part taxon-name-part-type="genus" reg="Stolephorus">S.</tp:taxon-name-part> <tp:taxon-name-part taxon-name-part-type="species" reg="taurus">taurus</tp:taxon-name-part></tp:taxon-name></italic>; Fig. <xref ref-type="fig" rid="F3">3J</xref>). Moreover, the new species further differs from <italic><tp:taxon-name><tp:taxon-name-part taxon-name-part-type="genus" reg="Stolephorus">S.</tp:taxon-name-part> <tp:taxon-name-part taxon-name-part-type="species" reg="dubiosus">dubiosus</tp:taxon-name-part></tp:taxon-name></italic> in having a wider eye diameter (7.2–7.3% of <abbrev xmlns:xlink="http://www.w3.org/1999/xlink" xlink:title="standard length" xlink:type="simple">SL</abbrev> vs 5.9–7.3% in <italic><tp:taxon-name><tp:taxon-name-part taxon-name-part-type="genus" reg="Stolephorus">S.</tp:taxon-name-part> <tp:taxon-name-part taxon-name-part-type="species" reg="dubiosus">dubiosus</tp:taxon-name-part></tp:taxon-name></italic>; Fig. <xref ref-type="fig" rid="F3">3K</xref>), pectoral fin (17.7–19.3% of <abbrev xmlns:xlink="http://www.w3.org/1999/xlink" xlink:title="standard length" xlink:type="simple">SL</abbrev> vs 15.6–17.7%; 3L), pelvic fin (11.9–12.2% of <abbrev xmlns:xlink="http://www.w3.org/1999/xlink" xlink:title="standard length" xlink:type="simple">SL</abbrev> vs 9.5–10.8%; Fig. <xref ref-type="fig" rid="F3">3M</xref>), lower jaw (18.0–18.2% of <abbrev xmlns:xlink="http://www.w3.org/1999/xlink" xlink:title="standard length" xlink:type="simple">SL</abbrev> vs 15.4–17.7%; Fig. <xref ref-type="fig" rid="F3">3N</xref>), 2<sup>nd</sup> dorsal-fin ray (8.3–10.2% of <abbrev xmlns:xlink="http://www.w3.org/1999/xlink" xlink:title="standard length" xlink:type="simple">SL</abbrev> vs 4.9–8.7%; Fig. <xref ref-type="fig" rid="F3">3O</xref>), 2<sup>nd</sup> anal-fin ray (7.2–7.5% of <abbrev xmlns:xlink="http://www.w3.org/1999/xlink" xlink:title="standard length" xlink:type="simple">SL</abbrev> vs 4.3–6.4%; Fig. <xref ref-type="fig" rid="F3">3P</xref>), and 3<sup>rd</sup> anal-fin ray (15.1–18.2% vs 13.4–15.6%; Fig. <xref ref-type="fig" rid="F3">3Q</xref>), the pelvic fin posteriorly reaching to vertical through 3<sup>rd</sup> to 4<sup>th</sup> dorsal-fin ray origin [vs short of the dorsal-fin origin (rarely reaching to vertical through 1<sup>st</sup> or 2<sup>nd</sup> dorsal-fin ray origin) in <italic><tp:taxon-name><tp:taxon-name-part taxon-name-part-type="genus" reg="Stolephorus">S.</tp:taxon-name-part> <tp:taxon-name-part taxon-name-part-type="species" reg="dubiosus">dubiosus</tp:taxon-name-part></tp:taxon-name></italic>]. Moreover, anal-fin base length of <italic><tp:taxon-name><tp:taxon-name-part taxon-name-part-type="genus" reg="Stolephorus">S.</tp:taxon-name-part> <tp:taxon-name-part taxon-name-part-type="species" reg="falco">falco</tp:taxon-name-part></tp:taxon-name></italic> sp. nov. is longer than that of <italic><tp:taxon-name><tp:taxon-name-part taxon-name-part-type="genus" reg="Stolephorus">S.</tp:taxon-name-part> <tp:taxon-name-part taxon-name-part-type="species" reg="taurus">taurus</tp:taxon-name-part></tp:taxon-name></italic> (20.7–23.5% of <abbrev xmlns:xlink="http://www.w3.org/1999/xlink" xlink:title="standard length" xlink:type="simple">SL</abbrev> in <italic><tp:taxon-name><tp:taxon-name-part taxon-name-part-type="genus" reg="Stolephorus">S.</tp:taxon-name-part> <tp:taxon-name-part taxon-name-part-type="species" reg="falco">falco</tp:taxon-name-part></tp:taxon-name></italic> sp. nov. vs 18.7–20.9% in <italic><tp:taxon-name><tp:taxon-name-part taxon-name-part-type="genus" reg="Stolephorus">S.</tp:taxon-name-part> <tp:taxon-name-part taxon-name-part-type="species" reg="taurus">taurus</tp:taxon-name-part></tp:taxon-name></italic>; Fig. <xref ref-type="fig" rid="F3">3R</xref>).</p><fig id="F3" position="float" orientation="portrait"><object-id xmlns:xlink="http://www.w3.org/1999/xlink" content-type="doi" xlink:type="simple">10.3897/zookeys.1270.175032.figure3</object-id><object-id xmlns:xlink="http://www.w3.org/1999/xlink" content-type="arpha" xlink:type="simple">05C72154-75B2-5232-897B-5A4F3AB749B3</object-id><label>Figure 3.</label><caption><p>Measurements relative to standard length in <italic><tp:taxon-name><tp:taxon-name-part taxon-name-part-type="genus" reg="Stolephorus">Stolephorus</tp:taxon-name-part> <tp:taxon-name-part taxon-name-part-type="species" reg="falco">falco</tp:taxon-name-part></tp:taxon-name></italic> sp. nov. (red stars), <italic><tp:taxon-name><tp:taxon-name-part taxon-name-part-type="genus" reg="Stolephorus">S.</tp:taxon-name-part> <tp:taxon-name-part taxon-name-part-type="species" reg="baganensis">baganensis</tp:taxon-name-part></tp:taxon-name></italic> (blue triangles), <italic><tp:taxon-name><tp:taxon-name-part taxon-name-part-type="genus" reg="Stolephorus">S.</tp:taxon-name-part> <tp:taxon-name-part taxon-name-part-type="species" reg="dubiosus">dubiosus</tp:taxon-name-part></tp:taxon-name></italic> (green squares), <italic><tp:taxon-name><tp:taxon-name-part taxon-name-part-type="genus" reg="Stolephorus">S.</tp:taxon-name-part> <tp:taxon-name-part taxon-name-part-type="species" reg="taurus">taurus</tp:taxon-name-part></tp:taxon-name></italic> (yellow triangles), and <italic><tp:taxon-name><tp:taxon-name-part taxon-name-part-type="genus" reg="Stolephorus">S.</tp:taxon-name-part> <tp:taxon-name-part taxon-name-part-type="species" reg="tri">tri</tp:taxon-name-part></tp:taxon-name></italic> (pink circles). All as % of standard length (<abbrev xmlns:xlink="http://www.w3.org/1999/xlink" xlink:title="standard length" xlink:type="simple">SL</abbrev>). <bold>A</bold>. Head length; <bold>B</bold>. Pre-dorsal-fin length; <bold>C</bold>. Distance from snout tip to pectoral-fin insertion; Postorbital length; <bold>E</bold>. Maxilla length; <bold>F</bold>. Third dorsal-fin ray length; <bold>G</bold>. Body depth; <bold>H</bold>. Distance from dorsal-fin origin to pelvic-fin insertion (<abbrev xmlns:xlink="http://www.w3.org/1999/xlink" xlink:title="distance from dorsal-fin origin to pelvic-fin insertion" xlink:type="simple">D–P2</abbrev>); <bold>I</bold>. Distance between origins of dorsal and anal fins (<abbrev xmlns:xlink="http://www.w3.org/1999/xlink" xlink:title="distance between dorsal- and anal-fin origins" xlink:type="simple">D–A</abbrev>); <bold>J</bold>. Caudal-peduncle depth; <bold>K</bold>. Eye diameter; <bold>L</bold>. Pectoral-fin length; <bold>M</bold>. Pelvic-fin length; <bold>N</bold>. Lower-jaw length; <bold>O</bold>. Second dorsal-fin ray length; <bold>P</bold>. Second anal-fin ray length; <bold>Q</bold>. Third anal-fin ray length; <bold>R</bold>. Anal-fin base length; <bold>S</bold>. Interorbital width; <bold>T</bold>. Snout length.</p></caption><graphic xmlns:xlink="http://www.w3.org/1999/xlink" xlink:href="zookeys-1270-255_article-175032__-g003.jpg" id="oo_1548887.jpg" position="float" orientation="portrait" xlink:type="simple"><uri content-type="original_file" xlink:type="simple">https://binary.pensoft.net/fig/1548887</uri></graphic></fig><table-wrap id="T3" position="float" orientation="portrait"><label>Table 3.</label><caption><p>Frequency distribution of total gill rakers on 1<sup>st</sup>, 2<sup>nd</sup>, 3<sup>rd</sup>, 4<sup>th</sup> gill arch and posterior surface of 3<sup>rd</sup> epibranchial in <italic><tp:taxon-name><tp:taxon-name-part taxon-name-part-type="genus" reg="Stolephorus">Stolephorus</tp:taxon-name-part> <tp:taxon-name-part taxon-name-part-type="species" reg="falco">falco</tp:taxon-name-part></tp:taxon-name></italic> sp. nov., <italic><tp:taxon-name><tp:taxon-name-part taxon-name-part-type="genus" reg="Stolephorus">S.</tp:taxon-name-part> <tp:taxon-name-part taxon-name-part-type="species" reg="tri">tri</tp:taxon-name-part></tp:taxon-name></italic>, <italic><tp:taxon-name><tp:taxon-name-part taxon-name-part-type="genus" reg="Stolephorus">S.</tp:taxon-name-part> <tp:taxon-name-part taxon-name-part-type="species" reg="baganensis">baganensis</tp:taxon-name-part></tp:taxon-name></italic>, <italic><tp:taxon-name><tp:taxon-name-part taxon-name-part-type="genus" reg="Stolephorus">S.</tp:taxon-name-part> <tp:taxon-name-part taxon-name-part-type="species" reg="taurus">taurus</tp:taxon-name-part></tp:taxon-name></italic>, and <italic><tp:taxon-name><tp:taxon-name-part taxon-name-part-type="genus" reg="Stolephorus">S.</tp:taxon-name-part> <tp:taxon-name-part taxon-name-part-type="species" reg="dubiosus">dubiosus</tp:taxon-name-part></tp:taxon-name></italic>, based on specimens examined in this study.</p></caption><table><tbody><tr><td rowspan="1" colspan="24">Total gill rakers on 1<sup>st</sup> gill arch</td></tr><tr><td rowspan="1" colspan="2"/><td rowspan="1" colspan="1">32</td><td rowspan="1" colspan="1">33</td><td rowspan="1" colspan="1">34</td><td rowspan="1" colspan="1">35</td><td rowspan="1" colspan="1">36</td><td rowspan="1" colspan="1">37</td><td rowspan="1" colspan="1">38</td><td rowspan="1" colspan="1">39</td><td rowspan="1" colspan="1">40</td><td rowspan="1" colspan="1">41</td><td rowspan="1" colspan="1">42</td><td rowspan="1" colspan="1">43</td><td rowspan="1" colspan="1">44</td><td rowspan="1" colspan="1">45</td><td rowspan="1" colspan="1">46</td><td rowspan="1" colspan="1">47</td><td rowspan="1" colspan="1">48</td><td rowspan="1" colspan="1">49</td><td rowspan="1" colspan="1">50</td><td rowspan="1" colspan="1">51</td><td rowspan="1" colspan="1">52</td><td rowspan="1" colspan="1">53</td></tr><tr><td rowspan="1" colspan="1"><italic><tp:taxon-name><tp:taxon-name-part taxon-name-part-type="genus" reg="Stolephorus">S.</tp:taxon-name-part> <tp:taxon-name-part taxon-name-part-type="species" reg="falco">falco</tp:taxon-name-part></tp:taxon-name></italic> sp. nov.</td><td rowspan="1" colspan="1"><italic>n</italic> = 3</td><td rowspan="1" colspan="1"/><td rowspan="1" colspan="1"/><td rowspan="1" colspan="1"/><td rowspan="1" colspan="1"/><td rowspan="1" colspan="1"/><td rowspan="1" colspan="1"/><td rowspan="1" colspan="1"/><td rowspan="1" colspan="1">1</td><td rowspan="1" colspan="1">1</td><td rowspan="1" colspan="1">1</td><td rowspan="1" colspan="1"/><td rowspan="1" colspan="1"/><td rowspan="1" colspan="1"/><td rowspan="1" colspan="1"/><td rowspan="1" colspan="1"/><td rowspan="1" colspan="1"/><td rowspan="1" colspan="1"/><td rowspan="1" colspan="1"/><td rowspan="1" colspan="1"/><td rowspan="1" colspan="1"/><td rowspan="1" colspan="1"/><td rowspan="1" colspan="1"/></tr><tr><td rowspan="1" colspan="1">
                    <italic>
                      <tp:taxon-name><tp:taxon-name-part taxon-name-part-type="genus" reg="Stolephorus">S.</tp:taxon-name-part> <tp:taxon-name-part taxon-name-part-type="species" reg="tri">tri</tp:taxon-name-part></tp:taxon-name>
                    </italic>
                  </td><td rowspan="1" colspan="1"><italic>n</italic> = 41</td><td rowspan="1" colspan="1">3</td><td rowspan="1" colspan="1">4</td><td rowspan="1" colspan="1">8</td><td rowspan="1" colspan="1">7</td><td rowspan="1" colspan="1">9</td><td rowspan="1" colspan="1">4</td><td rowspan="1" colspan="1">4</td><td rowspan="1" colspan="1">2</td><td rowspan="1" colspan="1"/><td rowspan="1" colspan="1"/><td rowspan="1" colspan="1"/><td rowspan="1" colspan="1"/><td rowspan="1" colspan="1"/><td rowspan="1" colspan="1"/><td rowspan="1" colspan="1"/><td rowspan="1" colspan="1"/><td rowspan="1" colspan="1"/><td rowspan="1" colspan="1"/><td rowspan="1" colspan="1"/><td rowspan="1" colspan="1"/><td rowspan="1" colspan="1"/><td rowspan="1" colspan="1"/></tr><tr><td rowspan="1" colspan="1">
                    <italic>
                      <tp:taxon-name><tp:taxon-name-part taxon-name-part-type="genus" reg="Stolephorus">S.</tp:taxon-name-part> <tp:taxon-name-part taxon-name-part-type="species" reg="baganensis">baganensis</tp:taxon-name-part></tp:taxon-name>
                    </italic>
                  </td><td rowspan="1" colspan="1"><italic>n</italic> = 81</td><td rowspan="1" colspan="1"/><td rowspan="1" colspan="1"/><td rowspan="1" colspan="1"/><td rowspan="1" colspan="1">1</td><td rowspan="1" colspan="1">2</td><td rowspan="1" colspan="1">6</td><td rowspan="1" colspan="1">8</td><td rowspan="1" colspan="1">20</td><td rowspan="1" colspan="1">18</td><td rowspan="1" colspan="1">10</td><td rowspan="1" colspan="1">10</td><td rowspan="1" colspan="1">5</td><td rowspan="1" colspan="1"/><td rowspan="1" colspan="1"/><td rowspan="1" colspan="1"/><td rowspan="1" colspan="1"/><td rowspan="1" colspan="1"/><td rowspan="1" colspan="1"/><td rowspan="1" colspan="1"/><td rowspan="1" colspan="1"/><td rowspan="1" colspan="1"/><td rowspan="1" colspan="1"/></tr><tr><td rowspan="1" colspan="1">
                    <italic>
                      <tp:taxon-name><tp:taxon-name-part taxon-name-part-type="genus" reg="Stolephorus">S.</tp:taxon-name-part> <tp:taxon-name-part taxon-name-part-type="species" reg="taurus">taurus</tp:taxon-name-part></tp:taxon-name>
                    </italic>
                  </td><td rowspan="1" colspan="1"><italic>n</italic> = 25</td><td rowspan="1" colspan="1"/><td rowspan="1" colspan="1"/><td rowspan="1" colspan="1"/><td rowspan="1" colspan="1"/><td rowspan="1" colspan="1"/><td rowspan="1" colspan="1"/><td rowspan="1" colspan="1"/><td rowspan="1" colspan="1"/><td rowspan="1" colspan="1"/><td rowspan="1" colspan="1"/><td rowspan="1" colspan="1"/><td rowspan="1" colspan="1"/><td rowspan="1" colspan="1"/><td rowspan="1" colspan="1">4</td><td rowspan="1" colspan="1">5</td><td rowspan="1" colspan="1">6</td><td rowspan="1" colspan="1">5</td><td rowspan="1" colspan="1">5</td><td rowspan="1" colspan="1"/><td rowspan="1" colspan="1"/><td rowspan="1" colspan="1"/><td rowspan="1" colspan="1"/></tr><tr><td rowspan="1" colspan="1">
                    <italic>
                      <tp:taxon-name><tp:taxon-name-part taxon-name-part-type="genus" reg="Stolephorus">S.</tp:taxon-name-part> <tp:taxon-name-part taxon-name-part-type="species" reg="dubiosus">dubiosus</tp:taxon-name-part></tp:taxon-name>
                    </italic>
                  </td><td rowspan="1" colspan="1"><italic>n</italic> = 28</td><td rowspan="1" colspan="1"/><td rowspan="1" colspan="1"/><td rowspan="1" colspan="1"/><td rowspan="1" colspan="1"/><td rowspan="1" colspan="1"/><td rowspan="1" colspan="1"/><td rowspan="1" colspan="1"/><td rowspan="1" colspan="1"/><td rowspan="1" colspan="1"/><td rowspan="1" colspan="1"/><td rowspan="1" colspan="1"/><td rowspan="1" colspan="1"/><td rowspan="1" colspan="1"/><td rowspan="1" colspan="1">1</td><td rowspan="1" colspan="1">2</td><td rowspan="1" colspan="1">3</td><td rowspan="1" colspan="1">4</td><td rowspan="1" colspan="1">7</td><td rowspan="1" colspan="1">5</td><td rowspan="1" colspan="1">4</td><td rowspan="1" colspan="1"/><td rowspan="1" colspan="1">2</td></tr><tr><td rowspan="1" colspan="24">Total gill rakers on 2<sup>nd</sup> gill arch</td></tr><tr><td rowspan="1" colspan="2"/><td rowspan="1" colspan="1">27</td><td rowspan="1" colspan="1">28</td><td rowspan="1" colspan="1">29</td><td rowspan="1" colspan="1">30</td><td rowspan="1" colspan="1">31</td><td rowspan="1" colspan="1">32</td><td rowspan="1" colspan="1">33</td><td rowspan="1" colspan="1">34</td><td rowspan="1" colspan="1">35</td><td rowspan="1" colspan="1">36</td><td rowspan="1" colspan="1">37</td><td rowspan="1" colspan="1">38</td><td rowspan="1" colspan="1">39</td><td rowspan="1" colspan="1">40</td><td rowspan="1" colspan="1">41</td><td rowspan="1" colspan="1">42</td><td rowspan="1" colspan="1">43</td><td rowspan="1" colspan="1">44</td><td rowspan="1" colspan="1">45</td><td rowspan="1" colspan="1">46</td><td rowspan="1" colspan="1">47</td><td rowspan="1" colspan="1">48</td></tr><tr><td rowspan="1" colspan="1"><italic><tp:taxon-name><tp:taxon-name-part taxon-name-part-type="genus" reg="Stolephorus">S.</tp:taxon-name-part> <tp:taxon-name-part taxon-name-part-type="species" reg="falco">falco</tp:taxon-name-part></tp:taxon-name></italic> sp. nov.</td><td rowspan="1" colspan="1"><italic>n</italic> = 3</td><td rowspan="1" colspan="1"/><td rowspan="1" colspan="1"/><td rowspan="1" colspan="1"/><td rowspan="1" colspan="1"/><td rowspan="1" colspan="1"/><td rowspan="1" colspan="1"/><td rowspan="1" colspan="1">1</td><td rowspan="1" colspan="1"/><td rowspan="1" colspan="1">1</td><td rowspan="1" colspan="1">1</td><td rowspan="1" colspan="1"/><td rowspan="1" colspan="1"/><td rowspan="1" colspan="1"/><td rowspan="1" colspan="1"/><td rowspan="1" colspan="1"/><td rowspan="1" colspan="1"/><td rowspan="1" colspan="1"/><td rowspan="1" colspan="1"/><td rowspan="1" colspan="1"/><td rowspan="1" colspan="1"/><td rowspan="1" colspan="1"/><td rowspan="1" colspan="1"/></tr><tr><td rowspan="1" colspan="1">
                    <italic>
                      <tp:taxon-name><tp:taxon-name-part taxon-name-part-type="genus" reg="Stolephorus">S.</tp:taxon-name-part> <tp:taxon-name-part taxon-name-part-type="species" reg="tri">tri</tp:taxon-name-part></tp:taxon-name>
                    </italic>
                  </td><td rowspan="1" colspan="1"><italic>n</italic> = 41</td><td rowspan="1" colspan="1">7</td><td rowspan="1" colspan="1">8</td><td rowspan="1" colspan="1">14</td><td rowspan="1" colspan="1">5</td><td rowspan="1" colspan="1">3</td><td rowspan="1" colspan="1">4</td><td rowspan="1" colspan="1"/><td rowspan="1" colspan="1"/><td rowspan="1" colspan="1"/><td rowspan="1" colspan="1"/><td rowspan="1" colspan="1"/><td rowspan="1" colspan="1"/><td rowspan="1" colspan="1"/><td rowspan="1" colspan="1"/><td rowspan="1" colspan="1"/><td rowspan="1" colspan="1"/><td rowspan="1" colspan="1"/><td rowspan="1" colspan="1"/><td rowspan="1" colspan="1"/><td rowspan="1" colspan="1"/><td rowspan="1" colspan="1"/><td rowspan="1" colspan="1"/></tr><tr><td rowspan="1" colspan="1">
                    <italic>
                      <tp:taxon-name><tp:taxon-name-part taxon-name-part-type="genus" reg="Stolephorus">S.</tp:taxon-name-part> <tp:taxon-name-part taxon-name-part-type="species" reg="baganensis">baganensis</tp:taxon-name-part></tp:taxon-name>
                    </italic>
                  </td><td rowspan="1" colspan="1"><italic>n</italic> = 81</td><td rowspan="1" colspan="1"/><td rowspan="1" colspan="1"/><td rowspan="1" colspan="1"/><td rowspan="1" colspan="1"/><td rowspan="1" colspan="1">5</td><td rowspan="1" colspan="1">7</td><td rowspan="1" colspan="1">16</td><td rowspan="1" colspan="1">13</td><td rowspan="1" colspan="1">21</td><td rowspan="1" colspan="1">12</td><td rowspan="1" colspan="1">4</td><td rowspan="1" colspan="1">3</td><td rowspan="1" colspan="1"/><td rowspan="1" colspan="1"/><td rowspan="1" colspan="1"/><td rowspan="1" colspan="1"/><td rowspan="1" colspan="1"/><td rowspan="1" colspan="1"/><td rowspan="1" colspan="1"/><td rowspan="1" colspan="1"/><td rowspan="1" colspan="1"/><td rowspan="1" colspan="1"/></tr><tr><td rowspan="1" colspan="1">
                    <italic>
                      <tp:taxon-name><tp:taxon-name-part taxon-name-part-type="genus" reg="Stolephorus">S.</tp:taxon-name-part> <tp:taxon-name-part taxon-name-part-type="species" reg="taurus">taurus</tp:taxon-name-part></tp:taxon-name>
                    </italic>
                  </td><td rowspan="1" colspan="1"><italic>n</italic> = 26</td><td rowspan="1" colspan="1"/><td rowspan="1" colspan="1"/><td rowspan="1" colspan="1"/><td rowspan="1" colspan="1"/><td rowspan="1" colspan="1"/><td rowspan="1" colspan="1"/><td rowspan="1" colspan="1"/><td rowspan="1" colspan="1"/><td rowspan="1" colspan="1"/><td rowspan="1" colspan="1"/><td rowspan="1" colspan="1"/><td rowspan="1" colspan="1"/><td rowspan="1" colspan="1">7</td><td rowspan="1" colspan="1">11</td><td rowspan="1" colspan="1">5</td><td rowspan="1" colspan="1">3</td><td rowspan="1" colspan="1"/><td rowspan="1" colspan="1"/><td rowspan="1" colspan="1"/><td rowspan="1" colspan="1"/><td rowspan="1" colspan="1"/><td rowspan="1" colspan="1"/></tr><tr><td rowspan="1" colspan="1">
                    <italic>
                      <tp:taxon-name><tp:taxon-name-part taxon-name-part-type="genus" reg="Stolephorus">S.</tp:taxon-name-part> <tp:taxon-name-part taxon-name-part-type="species" reg="dubiosus">dubiosus</tp:taxon-name-part></tp:taxon-name>
                    </italic>
                  </td><td rowspan="1" colspan="1"><italic>n</italic> = 28</td><td rowspan="1" colspan="1"/><td rowspan="1" colspan="1"/><td rowspan="1" colspan="1"/><td rowspan="1" colspan="1"/><td rowspan="1" colspan="1"/><td rowspan="1" colspan="1"/><td rowspan="1" colspan="1"/><td rowspan="1" colspan="1"/><td rowspan="1" colspan="1"/><td rowspan="1" colspan="1"/><td rowspan="1" colspan="1"/><td rowspan="1" colspan="1"/><td rowspan="1" colspan="1">3</td><td rowspan="1" colspan="1">1</td><td rowspan="1" colspan="1">3</td><td rowspan="1" colspan="1">5</td><td rowspan="1" colspan="1">8</td><td rowspan="1" colspan="1">2</td><td rowspan="1" colspan="1">3</td><td rowspan="1" colspan="1">2</td><td rowspan="1" colspan="1"/><td rowspan="1" colspan="1">1</td></tr><tr><td rowspan="1" colspan="24">Total gill rakers on 3<sup>rd</sup> gill arch</td></tr><tr><td rowspan="1" colspan="2"/><td rowspan="1" colspan="1">18</td><td rowspan="1" colspan="1">19</td><td rowspan="1" colspan="1">20</td><td rowspan="1" colspan="1">21</td><td rowspan="1" colspan="1">22</td><td rowspan="1" colspan="1">23</td><td rowspan="1" colspan="1">24</td><td rowspan="1" colspan="1">25</td><td rowspan="1" colspan="1">26</td><td rowspan="1" colspan="1">27</td><td rowspan="1" colspan="1">28</td><td rowspan="1" colspan="1">29</td><td rowspan="1" colspan="1">30</td><td rowspan="1" colspan="1">31</td><td rowspan="1" colspan="8"/></tr><tr><td rowspan="1" colspan="1"><italic><tp:taxon-name><tp:taxon-name-part taxon-name-part-type="genus" reg="Stolephorus">S.</tp:taxon-name-part> <tp:taxon-name-part taxon-name-part-type="species" reg="falco">falco</tp:taxon-name-part></tp:taxon-name></italic> sp. nov.</td><td rowspan="1" colspan="1"><italic>n</italic> = 3</td><td rowspan="1" colspan="1"/><td rowspan="1" colspan="1"/><td rowspan="1" colspan="1"/><td rowspan="1" colspan="1"/><td rowspan="1" colspan="1">2</td><td rowspan="1" colspan="1">1</td><td rowspan="1" colspan="1"/><td rowspan="1" colspan="1"/><td rowspan="1" colspan="1"/><td rowspan="1" colspan="1"/><td rowspan="1" colspan="1"/><td rowspan="1" colspan="1"/><td rowspan="1" colspan="1"/><td rowspan="1" colspan="1"/><td rowspan="5" colspan="8"/></tr><tr><td rowspan="1" colspan="1">
                    <italic>
                      <tp:taxon-name><tp:taxon-name-part taxon-name-part-type="genus" reg="Stolephorus">S.</tp:taxon-name-part> <tp:taxon-name-part taxon-name-part-type="species" reg="tri">tri</tp:taxon-name-part></tp:taxon-name>
                    </italic>
                  </td><td rowspan="1" colspan="1"><italic>n</italic> = 41</td><td rowspan="1" colspan="1">5</td><td rowspan="1" colspan="1">7</td><td rowspan="1" colspan="1">10</td><td rowspan="1" colspan="1">5</td><td rowspan="1" colspan="1">4</td><td rowspan="1" colspan="1"/><td rowspan="1" colspan="1"/><td rowspan="1" colspan="1"/><td rowspan="1" colspan="1"/><td rowspan="1" colspan="1"/><td rowspan="1" colspan="1"/><td rowspan="1" colspan="1"/><td rowspan="1" colspan="1"/><td rowspan="1" colspan="1"/></tr><tr><td rowspan="1" colspan="1">
                    <italic>
                      <tp:taxon-name><tp:taxon-name-part taxon-name-part-type="genus" reg="Stolephorus">S.</tp:taxon-name-part> <tp:taxon-name-part taxon-name-part-type="species" reg="baganensis">baganensis</tp:taxon-name-part></tp:taxon-name>
                    </italic>
                  </td><td rowspan="1" colspan="1"><italic>n</italic> = 81</td><td rowspan="1" colspan="1"/><td rowspan="1" colspan="1"/><td rowspan="1" colspan="1">2</td><td rowspan="1" colspan="1">9</td><td rowspan="1" colspan="1">31</td><td rowspan="1" colspan="1">17</td><td rowspan="1" colspan="1">21</td><td rowspan="1" colspan="1">2</td><td rowspan="1" colspan="1"/><td rowspan="1" colspan="1"/><td rowspan="1" colspan="1"/><td rowspan="1" colspan="1"/><td rowspan="1" colspan="1"/><td rowspan="1" colspan="1"/></tr><tr><td rowspan="1" colspan="1">
                    <italic>
                      <tp:taxon-name><tp:taxon-name-part taxon-name-part-type="genus" reg="Stolephorus">S.</tp:taxon-name-part> <tp:taxon-name-part taxon-name-part-type="species" reg="taurus">taurus</tp:taxon-name-part></tp:taxon-name>
                    </italic>
                  </td><td rowspan="1" colspan="1"><italic>n</italic> = 26</td><td rowspan="1" colspan="1"/><td rowspan="1" colspan="1"/><td rowspan="1" colspan="1"/><td rowspan="1" colspan="1"/><td rowspan="1" colspan="1"/><td rowspan="1" colspan="1"/><td rowspan="1" colspan="1">1</td><td rowspan="1" colspan="1">4</td><td rowspan="1" colspan="1">13</td><td rowspan="1" colspan="1">7</td><td rowspan="1" colspan="1">1</td><td rowspan="1" colspan="1"/><td rowspan="1" colspan="1"/><td rowspan="1" colspan="1"/></tr><tr><td rowspan="1" colspan="1">
                    <italic>
                      <tp:taxon-name><tp:taxon-name-part taxon-name-part-type="genus" reg="Stolephorus">S.</tp:taxon-name-part> <tp:taxon-name-part taxon-name-part-type="species" reg="dubiosus">dubiosus</tp:taxon-name-part></tp:taxon-name>
                    </italic>
                  </td><td rowspan="1" colspan="1"><italic>n</italic> = 28</td><td rowspan="1" colspan="1"/><td rowspan="1" colspan="1"/><td rowspan="1" colspan="1"/><td rowspan="1" colspan="1"/><td rowspan="1" colspan="1"/><td rowspan="1" colspan="1"/><td rowspan="1" colspan="1"/><td rowspan="1" colspan="1"/><td rowspan="1" colspan="1">1</td><td rowspan="1" colspan="1">6</td><td rowspan="1" colspan="1">12</td><td rowspan="1" colspan="1">4</td><td rowspan="1" colspan="1">5</td><td rowspan="1" colspan="1">1</td></tr><tr><td rowspan="1" colspan="24">Total gill rakers on 4<sup>th</sup> gill arch</td></tr><tr><td rowspan="1" colspan="2"/><td rowspan="1" colspan="1">15</td><td rowspan="1" colspan="1">16</td><td rowspan="1" colspan="1">17</td><td rowspan="1" colspan="1">18</td><td rowspan="1" colspan="1">19</td><td rowspan="1" colspan="1">20</td><td rowspan="1" colspan="1">21</td><td rowspan="1" colspan="1">22</td><td rowspan="1" colspan="1">23</td><td rowspan="1" colspan="1">24</td><td rowspan="1" colspan="1">25</td><td rowspan="1" colspan="11"/></tr><tr><td rowspan="1" colspan="1"><italic><tp:taxon-name><tp:taxon-name-part taxon-name-part-type="genus" reg="Stolephorus">S.</tp:taxon-name-part> <tp:taxon-name-part taxon-name-part-type="species" reg="falco">falco</tp:taxon-name-part></tp:taxon-name></italic> sp. nov.</td><td rowspan="1" colspan="1"><italic>n</italic> = 3</td><td rowspan="1" colspan="1"/><td rowspan="1" colspan="1"/><td rowspan="1" colspan="1">2</td><td rowspan="1" colspan="1">1</td><td rowspan="1" colspan="1"/><td rowspan="1" colspan="1"/><td rowspan="1" colspan="1"/><td rowspan="1" colspan="1"/><td rowspan="1" colspan="1"/><td rowspan="1" colspan="1"/><td rowspan="1" colspan="1"/><td rowspan="5" colspan="11"/></tr><tr><td rowspan="1" colspan="1">
                    <italic>
                      <tp:taxon-name><tp:taxon-name-part taxon-name-part-type="genus" reg="Stolephorus">S.</tp:taxon-name-part> <tp:taxon-name-part taxon-name-part-type="species" reg="tri">tri</tp:taxon-name-part></tp:taxon-name>
                    </italic>
                  </td><td rowspan="1" colspan="1"><italic>n</italic> = 41</td><td rowspan="1" colspan="1">2</td><td rowspan="1" colspan="1">20</td><td rowspan="1" colspan="1">13</td><td rowspan="1" colspan="1">5</td><td rowspan="1" colspan="1">1</td><td rowspan="1" colspan="1"/><td rowspan="1" colspan="1"/><td rowspan="1" colspan="1"/><td rowspan="1" colspan="1"/><td rowspan="1" colspan="1"/><td rowspan="1" colspan="1"/></tr><tr><td rowspan="1" colspan="1">
                    <italic>
                      <tp:taxon-name><tp:taxon-name-part taxon-name-part-type="genus" reg="Stolephorus">S.</tp:taxon-name-part> <tp:taxon-name-part taxon-name-part-type="species" reg="baganensis">baganensis</tp:taxon-name-part></tp:taxon-name>
                    </italic>
                  </td><td rowspan="1" colspan="1"><italic>n</italic> = 82</td><td rowspan="1" colspan="1"/><td rowspan="1" colspan="1">5</td><td rowspan="1" colspan="1">16</td><td rowspan="1" colspan="1">39</td><td rowspan="1" colspan="1">17</td><td rowspan="1" colspan="1">4</td><td rowspan="1" colspan="1">1</td><td rowspan="1" colspan="1"/><td rowspan="1" colspan="1"/><td rowspan="1" colspan="1"/><td rowspan="1" colspan="1"/></tr><tr><td rowspan="1" colspan="1">
                    <italic>
                      <tp:taxon-name><tp:taxon-name-part taxon-name-part-type="genus" reg="Stolephorus">S.</tp:taxon-name-part> <tp:taxon-name-part taxon-name-part-type="species" reg="taurus">taurus</tp:taxon-name-part></tp:taxon-name>
                    </italic>
                  </td><td rowspan="1" colspan="1"><italic>n</italic> = 26</td><td rowspan="1" colspan="1"/><td rowspan="1" colspan="1"/><td rowspan="1" colspan="1"/><td rowspan="1" colspan="1"/><td rowspan="1" colspan="1">2</td><td rowspan="1" colspan="1">16</td><td rowspan="1" colspan="1">7</td><td rowspan="1" colspan="1">1</td><td rowspan="1" colspan="1"/><td rowspan="1" colspan="1"/><td rowspan="1" colspan="1"/></tr><tr><td rowspan="1" colspan="1">
                    <italic>
                      <tp:taxon-name><tp:taxon-name-part taxon-name-part-type="genus" reg="Stolephorus">S.</tp:taxon-name-part> <tp:taxon-name-part taxon-name-part-type="species" reg="dubiosus">dubiosus</tp:taxon-name-part></tp:taxon-name>
                    </italic>
                  </td><td rowspan="1" colspan="1"><italic>n</italic> = 29</td><td rowspan="1" colspan="1"/><td rowspan="1" colspan="1"/><td rowspan="1" colspan="1"/><td rowspan="1" colspan="1"/><td rowspan="1" colspan="1"/><td rowspan="1" colspan="1">2</td><td rowspan="1" colspan="1">8</td><td rowspan="1" colspan="1">11</td><td rowspan="1" colspan="1">3</td><td rowspan="1" colspan="1">4</td><td rowspan="1" colspan="1">1</td></tr><tr><td rowspan="1" colspan="24">Gill rakers on posterior surface of 3<sup>rd</sup> epibranchial</td></tr><tr><td rowspan="1" colspan="2"/><td rowspan="1" colspan="1">3</td><td rowspan="1" colspan="1">4</td><td rowspan="1" colspan="1">5</td><td rowspan="1" colspan="1">6</td><td rowspan="1" colspan="1">7</td><td rowspan="1" colspan="17"/></tr><tr><td rowspan="1" colspan="1"><italic><tp:taxon-name><tp:taxon-name-part taxon-name-part-type="genus" reg="Stolephorus">S.</tp:taxon-name-part> <tp:taxon-name-part taxon-name-part-type="species" reg="falco">falco</tp:taxon-name-part></tp:taxon-name></italic> sp. nov.</td><td rowspan="1" colspan="1"><italic>n</italic> = 3</td><td rowspan="1" colspan="1"/><td rowspan="1" colspan="1">3</td><td rowspan="1" colspan="1"/><td rowspan="1" colspan="1"/><td rowspan="1" colspan="1"/><td rowspan="5" colspan="17"/></tr><tr><td rowspan="1" colspan="1">
                    <italic>
                      <tp:taxon-name><tp:taxon-name-part taxon-name-part-type="genus" reg="Stolephorus">S.</tp:taxon-name-part> <tp:taxon-name-part taxon-name-part-type="species" reg="tri">tri</tp:taxon-name-part></tp:taxon-name>
                    </italic>
                  </td><td rowspan="1" colspan="1"><italic>n</italic> = 41</td><td rowspan="1" colspan="1"/><td rowspan="1" colspan="1">7</td><td rowspan="1" colspan="1">32</td><td rowspan="1" colspan="1">2</td><td rowspan="1" colspan="1"/></tr><tr><td rowspan="1" colspan="1">
                    <italic>
                      <tp:taxon-name><tp:taxon-name-part taxon-name-part-type="genus" reg="Stolephorus">S.</tp:taxon-name-part> <tp:taxon-name-part taxon-name-part-type="species" reg="baganensis">baganensis</tp:taxon-name-part></tp:taxon-name>
                    </italic>
                  </td><td rowspan="1" colspan="1"><italic>n</italic> = 82</td><td rowspan="1" colspan="1">2</td><td rowspan="1" colspan="1">30</td><td rowspan="1" colspan="1">41</td><td rowspan="1" colspan="1">9</td><td rowspan="1" colspan="1"/></tr><tr><td rowspan="1" colspan="1">
                    <italic>
                      <tp:taxon-name><tp:taxon-name-part taxon-name-part-type="genus" reg="Stolephorus">S.</tp:taxon-name-part> <tp:taxon-name-part taxon-name-part-type="species" reg="taurus">taurus</tp:taxon-name-part></tp:taxon-name>
                    </italic>
                  </td><td rowspan="1" colspan="1"><italic>n</italic> = 26</td><td rowspan="1" colspan="1"/><td rowspan="1" colspan="1">4</td><td rowspan="1" colspan="1">14</td><td rowspan="1" colspan="1">7</td><td rowspan="1" colspan="1">1</td></tr><tr><td rowspan="1" colspan="1">
                    <italic>
                      <tp:taxon-name><tp:taxon-name-part taxon-name-part-type="genus" reg="Stolephorus">S.</tp:taxon-name-part> <tp:taxon-name-part taxon-name-part-type="species" reg="dubiosus">dubiosus</tp:taxon-name-part></tp:taxon-name>
                    </italic>
                  </td><td rowspan="1" colspan="1"><italic>n</italic> = 29</td><td rowspan="1" colspan="1"/><td rowspan="1" colspan="1"/><td rowspan="1" colspan="1">13</td><td rowspan="1" colspan="1">13</td><td rowspan="1" colspan="1">3</td></tr></tbody></table></table-wrap><table-wrap id="T4" position="float" orientation="portrait"><label>Table 4.</label><caption><p>Frequency distribution of scale rows in longitudinal series in <italic><tp:taxon-name><tp:taxon-name-part taxon-name-part-type="genus" reg="Stolephorus">Stolephorus</tp:taxon-name-part> <tp:taxon-name-part taxon-name-part-type="species" reg="falco">falco</tp:taxon-name-part></tp:taxon-name></italic> sp. nov., <italic><tp:taxon-name><tp:taxon-name-part taxon-name-part-type="genus" reg="Stolephorus">S.</tp:taxon-name-part> <tp:taxon-name-part taxon-name-part-type="species" reg="tri">tri</tp:taxon-name-part></tp:taxon-name></italic>, <italic><tp:taxon-name><tp:taxon-name-part taxon-name-part-type="genus" reg="Stolephorus">S.</tp:taxon-name-part> <tp:taxon-name-part taxon-name-part-type="species" reg="baganensis">baganensis</tp:taxon-name-part></tp:taxon-name></italic>, <italic><tp:taxon-name><tp:taxon-name-part taxon-name-part-type="genus" reg="Stolephorus">S.</tp:taxon-name-part> <tp:taxon-name-part taxon-name-part-type="species" reg="taurus">taurus</tp:taxon-name-part></tp:taxon-name></italic>, and <italic><tp:taxon-name><tp:taxon-name-part taxon-name-part-type="genus" reg="Stolephorus">S.</tp:taxon-name-part> <tp:taxon-name-part taxon-name-part-type="species" reg="dubiosus">dubiosus</tp:taxon-name-part></tp:taxon-name></italic>, based on specimens examined in this study.</p></caption><table><tbody><tr><th rowspan="2" colspan="2"/><th rowspan="1" colspan="7">Scale rows in longitudinal series</th></tr><tr><th rowspan="1" colspan="1">31</th><th rowspan="1" colspan="1">32</th><th rowspan="1" colspan="1">33</th><th rowspan="1" colspan="1">34</th><th rowspan="1" colspan="1">35</th><th rowspan="1" colspan="1">36</th><th rowspan="1" colspan="1">37</th></tr><tr><td rowspan="1" colspan="1"><italic><tp:taxon-name><tp:taxon-name-part taxon-name-part-type="genus" reg="Stolephorus">S.</tp:taxon-name-part> <tp:taxon-name-part taxon-name-part-type="species" reg="falco">falco</tp:taxon-name-part></tp:taxon-name></italic> sp. nov.</td><td rowspan="1" colspan="1"><italic>n</italic> = 3</td><td rowspan="1" colspan="1">1</td><td rowspan="1" colspan="1">2</td><td rowspan="1" colspan="1"/><td rowspan="1" colspan="1"/><td rowspan="1" colspan="1"/><td rowspan="1" colspan="1"/><td rowspan="1" colspan="1"/></tr><tr><td rowspan="1" colspan="1">
                    <italic>
                      <tp:taxon-name><tp:taxon-name-part taxon-name-part-type="genus" reg="Stolephorus">S.</tp:taxon-name-part> <tp:taxon-name-part taxon-name-part-type="species" reg="tri">tri</tp:taxon-name-part></tp:taxon-name>
                    </italic>
                  </td><td rowspan="1" colspan="1"><italic>n</italic> = 40</td><td rowspan="1" colspan="1"/><td rowspan="1" colspan="1"/><td rowspan="1" colspan="1">7</td><td rowspan="1" colspan="1">17</td><td rowspan="1" colspan="1">9</td><td rowspan="1" colspan="1">7</td><td rowspan="1" colspan="1"/></tr><tr><td rowspan="1" colspan="1">
                    <italic>
                      <tp:taxon-name><tp:taxon-name-part taxon-name-part-type="genus" reg="Stolephorus">S.</tp:taxon-name-part> <tp:taxon-name-part taxon-name-part-type="species" reg="baganensis">baganensis</tp:taxon-name-part></tp:taxon-name>
                    </italic>
                  </td><td rowspan="1" colspan="1"><italic>n</italic> = 81</td><td rowspan="1" colspan="1"/><td rowspan="1" colspan="1"/><td rowspan="1" colspan="1">2</td><td rowspan="1" colspan="1">37</td><td rowspan="1" colspan="1">29</td><td rowspan="1" colspan="1">12</td><td rowspan="1" colspan="1">1</td></tr><tr><td rowspan="1" colspan="1">
                    <italic>
                      <tp:taxon-name><tp:taxon-name-part taxon-name-part-type="genus" reg="Stolephorus">S.</tp:taxon-name-part> <tp:taxon-name-part taxon-name-part-type="species" reg="taurus">taurus</tp:taxon-name-part></tp:taxon-name>
                    </italic>
                  </td><td rowspan="1" colspan="1"><italic>n</italic> = 25</td><td rowspan="1" colspan="1"/><td rowspan="1" colspan="1"/><td rowspan="1" colspan="1">6</td><td rowspan="1" colspan="1">17</td><td rowspan="1" colspan="1">2</td><td rowspan="1" colspan="1"/><td rowspan="1" colspan="1"/></tr><tr><td rowspan="1" colspan="1">
                    <italic>
                      <tp:taxon-name><tp:taxon-name-part taxon-name-part-type="genus" reg="Stolephorus">S.</tp:taxon-name-part> <tp:taxon-name-part taxon-name-part-type="species" reg="dubiosus">dubiosus</tp:taxon-name-part></tp:taxon-name>
                    </italic>
                  </td><td rowspan="1" colspan="1"><italic>n</italic> = 30</td><td rowspan="1" colspan="1"/><td rowspan="1" colspan="1"/><td rowspan="1" colspan="1"/><td rowspan="1" colspan="1">8</td><td rowspan="1" colspan="1">14</td><td rowspan="1" colspan="1">7</td><td rowspan="1" colspan="1">1</td></tr></tbody></table></table-wrap><p>Additionally, the new species differs from <italic><tp:taxon-name><tp:taxon-name-part taxon-name-part-type="genus" reg="Stolephorus">S.</tp:taxon-name-part> <tp:taxon-name-part taxon-name-part-type="species" reg="tri">tri</tp:taxon-name-part></tp:taxon-name></italic> in having more gill rakers [1TGR 39–41 and 2TGR 33–36 in <italic><tp:taxon-name><tp:taxon-name-part taxon-name-part-type="genus" reg="Stolephorus">S.</tp:taxon-name-part> <tp:taxon-name-part taxon-name-part-type="species" reg="falco">falco</tp:taxon-name-part></tp:taxon-name></italic> sp. nov. vs 32–38 (rarely39) and 27–32 in <italic><tp:taxon-name><tp:taxon-name-part taxon-name-part-type="genus" reg="Stolephorus">S.</tp:taxon-name-part> <tp:taxon-name-part taxon-name-part-type="species" reg="tri">tri</tp:taxon-name-part></tp:taxon-name></italic>; Table <xref ref-type="table" rid="T3">3</xref>), fewer scale rows in longitudinal series (31–32 vs 33–36; Table <xref ref-type="table" rid="T4">4</xref>), longer pre-dorsal-fin length [55.8–56.2% of <abbrev xmlns:xlink="http://www.w3.org/1999/xlink" xlink:title="standard length" xlink:type="simple">SL</abbrev> vs 49.1–55.5% (rarely 57.6%); Fig. <xref ref-type="fig" rid="F3">3B</xref>], pelvic fin (11.9–12.2% of <abbrev xmlns:xlink="http://www.w3.org/1999/xlink" xlink:title="standard length" xlink:type="simple">SL</abbrev> vs 8.1–10.8%; Fig. <xref ref-type="fig" rid="F3">3M</xref>), postorbital region (15.2–16.2% of <abbrev xmlns:xlink="http://www.w3.org/1999/xlink" xlink:title="standard length" xlink:type="simple">SL</abbrev> vs 12.4–15.2%; Fig. <xref ref-type="fig" rid="F3">3D</xref>), interorbital region (6.2–6.5% of <abbrev xmlns:xlink="http://www.w3.org/1999/xlink" xlink:title="standard length" xlink:type="simple">SL</abbrev> vs 4.9–6.3%; Fig. <xref ref-type="fig" rid="F3">3S</xref>), 2<sup>nd</sup> dorsal-fin ray (8.3–10.2% of <abbrev xmlns:xlink="http://www.w3.org/1999/xlink" xlink:title="standard length" xlink:type="simple">SL</abbrev> vs 6.0–8.6%; Fig. <xref ref-type="fig" rid="F3">3O</xref>), 3<sup>rd</sup> dorsal-fin ray (21.3% of <abbrev xmlns:xlink="http://www.w3.org/1999/xlink" xlink:title="standard length" xlink:type="simple">SL</abbrev> vs 16.5–18.0%; Fig. <xref ref-type="fig" rid="F3">3F</xref>), 2<sup>nd</sup> anal-fin ray (7.2–7.5% of <abbrev xmlns:xlink="http://www.w3.org/1999/xlink" xlink:title="standard length" xlink:type="simple">SL</abbrev> vs 4.0–6.7%; Fig. <xref ref-type="fig" rid="F3">3P</xref>), and 3<sup>rd</sup> anal-fin ray (15.1–18.2% vs 11.9–15.2%; Fig. <xref ref-type="fig" rid="F3">3Q</xref>), shorter snout (3.1–3.5% of <abbrev xmlns:xlink="http://www.w3.org/1999/xlink" xlink:title="standard length" xlink:type="simple">SL</abbrev> vs 3.5–4.3%; Fig. <xref ref-type="fig" rid="F3">3T</xref>), deeper body (28.8–28.9% of <abbrev xmlns:xlink="http://www.w3.org/1999/xlink" xlink:title="standard length" xlink:type="simple">SL</abbrev> vs 20.7–25.8%; Fig. <xref ref-type="fig" rid="F3">3G</xref>), <abbrev xmlns:xlink="http://www.w3.org/1999/xlink" xlink:title="distance from dorsal-fin origin to pelvic-fin insertion" xlink:type="simple">D–P2</abbrev> (29.6–30.7% of <abbrev xmlns:xlink="http://www.w3.org/1999/xlink" xlink:title="standard length" xlink:type="simple">SL</abbrev> vs 23.7–29.1%; Fig. <xref ref-type="fig" rid="F3">3H</xref>), <abbrev xmlns:xlink="http://www.w3.org/1999/xlink" xlink:title="distance between dorsal- and anal-fin origins" xlink:type="simple">D–A</abbrev> (29.3–29.9% vs 22.9–27.6%; Fig. <xref ref-type="fig" rid="F3">3I</xref>), and caudal peduncle (12.2–13.7% of <abbrev xmlns:xlink="http://www.w3.org/1999/xlink" xlink:title="standard length" xlink:type="simple">SL</abbrev> vs 8.8–11.9%; Fig. <xref ref-type="fig" rid="F3">3J</xref>), the pelvic fin posteriorly reaching to vertical through 3<sup>rd</sup> to 4<sup>th</sup> dorsal-fin ray origin (vs short of the dorsal-fin origin). Dorsal pigmentation from the occipital area to the dorsal-fin origin also separates <italic><tp:taxon-name><tp:taxon-name-part taxon-name-part-type="genus" reg="Stolephorus">S.</tp:taxon-name-part> <tp:taxon-name-part taxon-name-part-type="species" reg="falco">falco</tp:taxon-name-part></tp:taxon-name></italic> sp. nov. (no dark lines; Fig. <xref ref-type="fig" rid="F1">1B</xref>) and <italic><tp:taxon-name><tp:taxon-name-part taxon-name-part-type="genus" reg="Stolephorus">S.</tp:taxon-name-part> <tp:taxon-name-part taxon-name-part-type="species" reg="tri">tri</tp:taxon-name-part></tp:taxon-name></italic> (usually paired dark lines; <xref ref-type="bibr" rid="B20">Hata et al. 2019</xref>: fig. 19).</p><p><italic><tp:taxon-name><tp:taxon-name-part taxon-name-part-type="genus" reg="Stolephorus">Stolephorus</tp:taxon-name-part> <tp:taxon-name-part taxon-name-part-type="species" reg="falco">falco</tp:taxon-name-part></tp:taxon-name></italic> sp. nov. most closely resembles <italic><tp:taxon-name><tp:taxon-name-part taxon-name-part-type="genus" reg="Stolephorus">S.</tp:taxon-name-part> <tp:taxon-name-part taxon-name-part-type="species" reg="baganensis">baganensis</tp:taxon-name-part></tp:taxon-name></italic>, as the former was previously identified as the latter in by Hata et al.’s (2022b: 12) identification keys on the basis of published information. However, on direct examination of the type specimens, the new species is clearly separated from <italic><tp:taxon-name><tp:taxon-name-part taxon-name-part-type="genus" reg="Stolephorus">S.</tp:taxon-name-part> <tp:taxon-name-part taxon-name-part-type="species" reg="baganensis">baganensis</tp:taxon-name-part></tp:taxon-name></italic> by longer head [26.3–27.5% of <abbrev xmlns:xlink="http://www.w3.org/1999/xlink" xlink:title="standard length" xlink:type="simple">SL</abbrev> vs 22.3–26.7% (&lt; 26% in specimens &gt; 50 mm <abbrev xmlns:xlink="http://www.w3.org/1999/xlink" xlink:title="standard length" xlink:type="simple">SL</abbrev>) in <italic><tp:taxon-name><tp:taxon-name-part taxon-name-part-type="genus" reg="Stolephorus">S.</tp:taxon-name-part> <tp:taxon-name-part taxon-name-part-type="species" reg="baganensis">baganensis</tp:taxon-name-part></tp:taxon-name></italic>; Fig. <xref ref-type="fig" rid="F3">3A</xref>], pre-dorsal-fin length [55.8–56.2% of <abbrev xmlns:xlink="http://www.w3.org/1999/xlink" xlink:title="standard length" xlink:type="simple">SL</abbrev> vs 50.6–55.4% (rarely 56.5%, only 1 of 82 specimens); Fig. <xref ref-type="fig" rid="F3">3B</xref>], eye diameter (7.2–7.3% of <abbrev xmlns:xlink="http://www.w3.org/1999/xlink" xlink:title="standard length" xlink:type="simple">SL</abbrev> vs 5.3–7.2%; Fig. <xref ref-type="fig" rid="F3">3K</xref>), pelvic fin (11.9–12.2% of <abbrev xmlns:xlink="http://www.w3.org/1999/xlink" xlink:title="standard length" xlink:type="simple">SL</abbrev> vs 8.7–11.6%; Fig. <xref ref-type="fig" rid="F3">3M</xref>), postorbital region (15.2–16.2% vs 12.2–14.8%; Fig. <xref ref-type="fig" rid="F3">3D</xref>), maxilla (22.8–23.5% of <abbrev xmlns:xlink="http://www.w3.org/1999/xlink" xlink:title="standard length" xlink:type="simple">SL</abbrev> vs 19.2–22.5%; Fig. <xref ref-type="fig" rid="F3">3E</xref>), lower jaw (18.0–18.2% of <abbrev xmlns:xlink="http://www.w3.org/1999/xlink" xlink:title="standard length" xlink:type="simple">SL</abbrev> vs 15.5–18.1%; Fig. <xref ref-type="fig" rid="F3">3N</xref>), and 3<sup>rd</sup> dorsal-fin ray (21.3% of <abbrev xmlns:xlink="http://www.w3.org/1999/xlink" xlink:title="standard length" xlink:type="simple">SL</abbrev> vs 16.2–20.3%; Fig. <xref ref-type="fig" rid="F3">3F</xref>), 2<sup>nd</sup> anal-fin ray (7.2–7.5% of <abbrev xmlns:xlink="http://www.w3.org/1999/xlink" xlink:title="standard length" xlink:type="simple">SL</abbrev> vs 3.6–7.0%; Fig. <xref ref-type="fig" rid="F3">3P</xref>), deeper body (28.8–28.9% of <abbrev xmlns:xlink="http://www.w3.org/1999/xlink" xlink:title="standard length" xlink:type="simple">SL</abbrev> vs 20.2–26.1%; Fig. <xref ref-type="fig" rid="F3">3G</xref>), <abbrev xmlns:xlink="http://www.w3.org/1999/xlink" xlink:title="distance from dorsal-fin origin to pelvic-fin insertion" xlink:type="simple">D–P2</abbrev> (29.6–30.7% of <abbrev xmlns:xlink="http://www.w3.org/1999/xlink" xlink:title="standard length" xlink:type="simple">SL</abbrev> vs 21.4–29.0%; Fig. <xref ref-type="fig" rid="F3">3H</xref>), <abbrev xmlns:xlink="http://www.w3.org/1999/xlink" xlink:title="distance between dorsal- and anal-fin origins" xlink:type="simple">D–A</abbrev> (29.3–29.9% of <abbrev xmlns:xlink="http://www.w3.org/1999/xlink" xlink:title="standard length" xlink:type="simple">SL</abbrev> vs 21.6–27.9%; Fig. <xref ref-type="fig" rid="F3">3I</xref>), and caudal peduncle depth (12.2–13.7% of <abbrev xmlns:xlink="http://www.w3.org/1999/xlink" xlink:title="standard length" xlink:type="simple">SL</abbrev> vs 7.9–12.1%; Fig. <xref ref-type="fig" rid="F3">3J</xref>), and fewer scale rows in longitudinal series (31 or 32 vs 33–37; Table <xref ref-type="table" rid="T4">4</xref>).</p><p>In addition, the new species has the deepest body of all species of the genus (the second largest species is <italic><tp:taxon-name><tp:taxon-name-part taxon-name-part-type="genus" reg="Stolephorus">S.</tp:taxon-name-part> <tp:taxon-name-part taxon-name-part-type="species" reg="dubiosus">dubiosus</tp:taxon-name-part></tp:taxon-name></italic>, whose body depth reaches 27.3% of its length; <xref ref-type="bibr" rid="B25">Hata et al. 2022b</xref>), but it also features among the fewest scale rows in longitudinal series (the second is <italic><tp:taxon-name><tp:taxon-name-part taxon-name-part-type="genus" reg="Stolephorus">Stolephorus</tp:taxon-name-part> <tp:taxon-name-part taxon-name-part-type="species" reg="brachycephalus">brachycephalus</tp:taxon-name-part></tp:taxon-name></italic> Wongratana, 1983, a species with 32–34 scales; <xref ref-type="bibr" rid="B19">Hata and Motomura 2024c</xref>).</p></tp:treatment-sec><tp:treatment-sec sec-type="Remarks"><title>Remarks.</title><p>Because <italic><tp:taxon-name><tp:taxon-name-part taxon-name-part-type="genus" reg="Stolephorus">S.</tp:taxon-name-part> <tp:taxon-name-part taxon-name-part-type="species" reg="falco">falco</tp:taxon-name-part></tp:taxon-name></italic> is here named from only three known specimens collected from Kwalu (northeastern Sumatra), its exact distribution is unknown. However, the new species has never been recorded in the ichthyofaunal surveys in neighboring areas such as Thai Andaman Sea (<xref ref-type="bibr" rid="B37">Matsuura and Kimura 2005</xref>; <xref ref-type="bibr" rid="B32">Kimura et al. 2009a</xref>; <xref ref-type="bibr" rid="B39">Satapoomin 2011</xref>; <xref ref-type="bibr" rid="B28">Hata et al. 2024b</xref>); Penang on the west coast of the Malay Peninsula (<xref ref-type="bibr" rid="B35">Lavoué et al. 2022</xref>), Johor Strait at the southern tip of the Malay Peninsula (<xref ref-type="bibr" rid="B34">Kimura et al. 2015</xref>), east coast of Malay Peninsula (<xref ref-type="bibr" rid="B36">Matsunuma et al. 2011</xref>; <xref ref-type="bibr" rid="B38">Motomura et al. 2021</xref>; <xref ref-type="bibr" rid="B3">Giat et al. 2021</xref>), and eastern Indonesia (<xref ref-type="bibr" rid="B40">White et al. 2013</xref>). It is, therefore, likely to be endemic to the vicinity of the type locality in Sumatra.</p></tp:treatment-sec><tp:treatment-sec sec-type="Comparative materials"><title>Comparative materials.</title><p><italic><tp:taxon-name><tp:taxon-name-part taxon-name-part-type="genus" reg="Stolephorus">Stolephorus</tp:taxon-name-part> <tp:taxon-name-part taxon-name-part-type="species" reg="baganensis">baganensis</tp:taxon-name-part></tp:taxon-name></italic>: 82 specimens, 27.3–83.5 mm <abbrev xmlns:xlink="http://www.w3.org/1999/xlink" xlink:title="standard length" xlink:type="simple">SL</abbrev>: listed by <xref ref-type="bibr" rid="B25">Hata et al. (2022b)</xref> and 51 additional specimens: MNHN 2001-3142, 83.5 mm <abbrev xmlns:xlink="http://www.w3.org/1999/xlink" xlink:title="standard length" xlink:type="simple">SL</abbrev>, off Vung Tau, Vietnam; MZB 28362, 78.6 mm <abbrev xmlns:xlink="http://www.w3.org/1999/xlink" xlink:title="standard length" xlink:type="simple">SL</abbrev>, off Tanjung Pasir, Java, Indonesia (obtained at Tanjung Pasir Fish Market), NMMB-P32374, 22 specimens, 41.9–63.6 mm <abbrev xmlns:xlink="http://www.w3.org/1999/xlink" xlink:title="standard length" xlink:type="simple">SL</abbrev>, Matang, Perak, Malaysia; QM I. 28329, 50.5 mm <abbrev xmlns:xlink="http://www.w3.org/1999/xlink" xlink:title="standard length" xlink:type="simple">SL</abbrev>, Lassa River estuary, Kuala Matu, Sarawak, Borneo, Malaysia; RMNH.PISC.85266, 2 specimens, paralectotypes of <italic><tp:taxon-name><tp:taxon-name-part taxon-name-part-type="genus" reg="Engraulids">Engraulids</tp:taxon-name-part> <tp:taxon-name-part taxon-name-part-type="species" reg="tri">tri</tp:taxon-name-part></tp:taxon-name></italic>, 66.8–75.4 mm <abbrev xmlns:xlink="http://www.w3.org/1999/xlink" xlink:title="standard length" xlink:type="simple">SL</abbrev>, Indonesia; USMFC (82) 00078, 62.5 mm <abbrev xmlns:xlink="http://www.w3.org/1999/xlink" xlink:title="standard length" xlink:type="simple">SL</abbrev>, Batu Lintang, Merbok estuary, Kedah, Malaysia (<named-content xmlns:xlink="http://www.w3.org/1999/xlink" content-type="dwc:verbatimCoordinates" xlink:type="simple">5°37'26.4"N, 100°23'39.1"E</named-content>); USNM 316674, 2 specimens, 62.2–66.9 mm <abbrev xmlns:xlink="http://www.w3.org/1999/xlink" xlink:title="standard length" xlink:type="simple">SL</abbrev>, Vung Tau, Ba Ria Vung Tau, Vietnam (obtained at fish market in Vung Tau); ZMUC 41, 48.4 mm <abbrev xmlns:xlink="http://www.w3.org/1999/xlink" xlink:title="standard length" xlink:type="simple">SL</abbrev>, Rangoon, Myanmar; <named-content xmlns:xlink="http://www.w3.org/1999/xlink" content-type="dwc:institutional_code" xlink:title="Zoologisches Museum Hamburg" xlink:href="https://scientific-collections.gbif.org/institution/773a0d99-3ea8-4a8b-9191-accbdb47b4d3" xlink:type="simple"><abbrev content-type="institution" xlink:title="Zoologisches Museum Hamburg" xlink:type="simple">ZMH</abbrev></named-content> 10675, 4 of 11 specimens, 34.4–43.1 mm <abbrev xmlns:xlink="http://www.w3.org/1999/xlink" xlink:title="standard length" xlink:type="simple">SL</abbrev>, Kuala Langat, Selangor, Malaysia; <named-content xmlns:xlink="http://www.w3.org/1999/xlink" content-type="dwc:institutional_code" xlink:title="Zoologisches Museum Hamburg" xlink:href="https://scientific-collections.gbif.org/institution/773a0d99-3ea8-4a8b-9191-accbdb47b4d3" xlink:type="simple"><abbrev content-type="institution" xlink:title="Zoologisches Museum Hamburg" xlink:type="simple">ZMH</abbrev></named-content> 10676, 4 of 8 specimens, 37.5–50.9 mm <abbrev xmlns:xlink="http://www.w3.org/1999/xlink" xlink:title="standard length" xlink:type="simple">SL</abbrev>, Kuala Selangor, Selangor, Malaysia; ZRC 39790, 12 specimens, 42.7–68.7 mm <abbrev xmlns:xlink="http://www.w3.org/1999/xlink" xlink:title="standard length" xlink:type="simple">SL</abbrev>, Matang, Perak, Malaysia. <italic><tp:taxon-name><tp:taxon-name-part taxon-name-part-type="genus" reg="Stolephorus">Stolephorus</tp:taxon-name-part> <tp:taxon-name-part taxon-name-part-type="species" reg="dubiosus">dubiosus</tp:taxon-name-part></tp:taxon-name></italic>: 31 specimens, 49.2–78.1 mm <abbrev xmlns:xlink="http://www.w3.org/1999/xlink" xlink:title="standard length" xlink:type="simple">SL</abbrev>: listed by <xref ref-type="bibr" rid="B25">Hata et al. (2022b)</xref> and 8 additional specimens, ANSP 61760, paratypes of <italic><tp:taxon-name><tp:taxon-name-part taxon-name-part-type="genus" reg="Stolephorus">Stolephorus</tp:taxon-name-part> <tp:taxon-name-part taxon-name-part-type="species" reg="dubiosus">dubiosus</tp:taxon-name-part></tp:taxon-name></italic>, 2 specimens, 49.5–58.1 mm <abbrev xmlns:xlink="http://www.w3.org/1999/xlink" xlink:title="standard length" xlink:type="simple">SL</abbrev>, estuary of Chao Phraya River, Paknam, Thailand; BMNH 1989.2.2.74–75, 2 specimens, 49.2–59.2 mm <abbrev xmlns:xlink="http://www.w3.org/1999/xlink" xlink:title="standard length" xlink:type="simple">SL</abbrev>, off Semarang, Java, Indonesia, 10 m depth; BMNH 1981.7.29.246, 64.2 mm <abbrev xmlns:xlink="http://www.w3.org/1999/xlink" xlink:title="standard length" xlink:type="simple">SL</abbrev>, Takisung, Tanah Laut, Kalimantan, Indonesia; RMNH.PISC.85265, 3 specimens, paralectotypes of <italic><tp:taxon-name><tp:taxon-name-part taxon-name-part-type="genus" reg="Engraulids">Engraulids</tp:taxon-name-part> <tp:taxon-name-part taxon-name-part-type="species" reg="tri">tri</tp:taxon-name-part></tp:taxon-name></italic>, 64.9–73.8 mm <abbrev xmlns:xlink="http://www.w3.org/1999/xlink" xlink:title="standard length" xlink:type="simple">SL</abbrev>, Indonesia; ZMA 108.373, 56.6 mm <abbrev xmlns:xlink="http://www.w3.org/1999/xlink" xlink:title="standard length" xlink:type="simple">SL</abbrev>, Soerabaja, Java, Indonesia. <italic><tp:taxon-name><tp:taxon-name-part taxon-name-part-type="genus" reg="Stolephorus">Stolephorus</tp:taxon-name-part> <tp:taxon-name-part taxon-name-part-type="species" reg="taurus">taurus</tp:taxon-name-part></tp:taxon-name></italic>: 26 specimens, 39.8–71.3 mm <abbrev xmlns:xlink="http://www.w3.org/1999/xlink" xlink:title="standard length" xlink:type="simple">SL</abbrev>: listed by <xref ref-type="bibr" rid="B25">Hata et al. (2022b)</xref> and 6 additional specimens, BMNH 1889.2.1.1840, paratype of <italic><tp:taxon-name><tp:taxon-name-part taxon-name-part-type="genus" reg="Stolephorus">Stolephorus</tp:taxon-name-part> <tp:taxon-name-part taxon-name-part-type="species" reg="dubiosus">dubiosus</tp:taxon-name-part></tp:taxon-name></italic>, 68.1 mm <abbrev xmlns:xlink="http://www.w3.org/1999/xlink" xlink:title="standard length" xlink:type="simple">SL</abbrev>, Orissa, India; BMNH 1969.4.22.1803, 71.3 mm <abbrev xmlns:xlink="http://www.w3.org/1999/xlink" xlink:title="standard length" xlink:type="simple">SL</abbrev>, Godavari Estuary, Andhra Pradesh, India; MNHN 992, 1 of 3 specimens, 57.7 mm <abbrev xmlns:xlink="http://www.w3.org/1999/xlink" xlink:title="standard length" xlink:type="simple">SL</abbrev>, Ganges, India; RMNH.PISC.8587, 68.9 mm <abbrev xmlns:xlink="http://www.w3.org/1999/xlink" xlink:title="standard length" xlink:type="simple">SL</abbrev>, Orissa, India; ZMUC P.18273–18274, 2 specimens, 45.2–47.6 mm <abbrev xmlns:xlink="http://www.w3.org/1999/xlink" xlink:title="standard length" xlink:type="simple">SL</abbrev>, Tharangambadi, Tamil Nadu, India. <italic><tp:taxon-name><tp:taxon-name-part taxon-name-part-type="genus" reg="Stolephorus">Stolephorus</tp:taxon-name-part> <tp:taxon-name-part taxon-name-part-type="species" reg="tri">tri</tp:taxon-name-part></tp:taxon-name></italic>: 41 specimens, 45.5–95.1 mm <abbrev xmlns:xlink="http://www.w3.org/1999/xlink" xlink:title="standard length" xlink:type="simple">SL</abbrev>: listed by <xref ref-type="bibr" rid="B25">Hata et al. (2022b)</xref> and 14 additional specimens, BC 63-1348, 77.9 mm <abbrev xmlns:xlink="http://www.w3.org/1999/xlink" xlink:title="standard length" xlink:type="simple">SL</abbrev>, Muar Market, Johor, Malaysia; BMNH 1977.11.30.163–166, 2 of 4 specimens, 88.1–92.6 mm <abbrev xmlns:xlink="http://www.w3.org/1999/xlink" xlink:title="standard length" xlink:type="simple">SL</abbrev>, Surat Thani Province, Thailand; RMNH.PISC.17735, 89.6 mm <abbrev xmlns:xlink="http://www.w3.org/1999/xlink" xlink:title="standard length" xlink:type="simple">SL</abbrev>, Pulau Weh, northern Sumatra, Indonesia; RMNH.PISC.24961, 6 specimens, paralectotypes of <italic><tp:taxon-name><tp:taxon-name-part taxon-name-part-type="genus" reg="Engraulids">Engraulids</tp:taxon-name-part> <tp:taxon-name-part taxon-name-part-type="species" reg="tri">tri</tp:taxon-name-part></tp:taxon-name></italic>, 72.2–86.5 mm <abbrev xmlns:xlink="http://www.w3.org/1999/xlink" xlink:title="standard length" xlink:type="simple">SL</abbrev>, Indonesia; UMMZ 225767, 73.9 mm <abbrev xmlns:xlink="http://www.w3.org/1999/xlink" xlink:title="standard length" xlink:type="simple">SL</abbrev>, approx. 27 km southeast of estuary of Hau River (Mekong Basin), Vietnam (<named-content xmlns:xlink="http://www.w3.org/1999/xlink" content-type="dwc:verbatimCoordinates" xlink:type="simple">9°14'42.0"N, 106°17'36.0"E</named-content>); USMFC (82) 00031, 80.2 mm <abbrev xmlns:xlink="http://www.w3.org/1999/xlink" xlink:title="standard length" xlink:type="simple">SL</abbrev>, Sungai Batu, Malaysia; USMFC (82) 00082, 82.3 mm <abbrev xmlns:xlink="http://www.w3.org/1999/xlink" xlink:title="standard length" xlink:type="simple">SL</abbrev>, USMFC (82) 00083, 78.0 mm <abbrev xmlns:xlink="http://www.w3.org/1999/xlink" xlink:title="standard length" xlink:type="simple">SL</abbrev>, Batu Maung fish landing port, Penang, Malaysia.</p></tp:treatment-sec><tp:treatment-sec><!--Section generated to contain objects referenced in tp:taxon-treatment.--><table-wrap id="T1" position="float" orientation="portrait"><label>Table 1.</label><caption><p>Meristics of specimens of <italic><tp:taxon-name><tp:taxon-name-part taxon-name-part-type="genus" reg="Stolephorus">Stolephorus</tp:taxon-name-part> <tp:taxon-name-part taxon-name-part-type="species" reg="falco">falco</tp:taxon-name-part></tp:taxon-name></italic> sp. nov.</p></caption><table><tbody><tr><th rowspan="2" colspan="1"/><th rowspan="1" colspan="1">Holotype</th><th rowspan="1" colspan="2">Paratypes</th></tr><tr><th rowspan="1" colspan="1"><named-content xmlns:xlink="http://www.w3.org/1999/xlink" content-type="dwc:institutional_code" xlink:title="Zoologisches Museum Hamburg" xlink:href="https://scientific-collections.gbif.org/institution/773a0d99-3ea8-4a8b-9191-accbdb47b4d3" xlink:type="simple"><abbrev content-type="institution" xlink:title="Zoologisches Museum Hamburg" xlink:type="simple">ZMH</abbrev></named-content> 28689</th><th rowspan="1" colspan="1"><named-content xmlns:xlink="http://www.w3.org/1999/xlink" content-type="dwc:institutional_code" xlink:title="Zoologisches Museum Hamburg" xlink:href="https://scientific-collections.gbif.org/institution/773a0d99-3ea8-4a8b-9191-accbdb47b4d3" xlink:type="simple"><abbrev content-type="institution" xlink:title="Zoologisches Museum Hamburg" xlink:type="simple">ZMH</abbrev></named-content> 28749</th><th rowspan="1" colspan="1"><named-content xmlns:xlink="http://www.w3.org/1999/xlink" content-type="dwc:institutional_code" xlink:title="Kagoshima University Museum" xlink:href="https://scientific-collections.gbif.org/institution/432dfdad-f620-48b2-a03d-b8015aaefeb6" xlink:type="simple"><abbrev content-type="institution" xlink:title="Kagoshima University Museum, Kagoshima, Japan" xlink:type="simple">KAUM</abbrev></named-content>–I. 220780</th></tr><tr><td rowspan="1" colspan="1">Standard length (mm)</td><td rowspan="1" colspan="1">58.8</td><td rowspan="1" colspan="1">63.3</td><td rowspan="1" colspan="1">58.4</td></tr><tr><td rowspan="1" colspan="1">Unbranched dorsal-fin rays</td><td rowspan="1" colspan="1">3</td><td rowspan="1" colspan="1">3</td><td rowspan="1" colspan="1">3</td></tr><tr><td rowspan="1" colspan="1">Branched dorsal-fin rays</td><td rowspan="1" colspan="1">11</td><td rowspan="1" colspan="1">11</td><td rowspan="1" colspan="1">11</td></tr><tr><td rowspan="1" colspan="1">Total dorsal-fin rays</td><td rowspan="1" colspan="1">14</td><td rowspan="1" colspan="1">14</td><td rowspan="1" colspan="1">14</td></tr><tr><td rowspan="1" colspan="1">Unbranched anal-fin rays</td><td rowspan="1" colspan="1">3</td><td rowspan="1" colspan="1">3</td><td rowspan="1" colspan="1">3</td></tr><tr><td rowspan="1" colspan="1">Branched anal-fin rays</td><td rowspan="1" colspan="1">18</td><td rowspan="1" colspan="1">18</td><td rowspan="1" colspan="1">17</td></tr><tr><td rowspan="1" colspan="1">Total anal-fin rays</td><td rowspan="1" colspan="1">21</td><td rowspan="1" colspan="1">21</td><td rowspan="1" colspan="1">20</td></tr><tr><td rowspan="1" colspan="1">Unbranched pectoral-fin rays</td><td rowspan="1" colspan="1">1</td><td rowspan="1" colspan="1">1</td><td rowspan="1" colspan="1">1</td></tr><tr><td rowspan="1" colspan="1">Branched pectoral-fin rays</td><td rowspan="1" colspan="1">10</td><td rowspan="1" colspan="1">12</td><td rowspan="1" colspan="1">12</td></tr><tr><td rowspan="1" colspan="1">Total pectoral-fin rays</td><td rowspan="1" colspan="1">11</td><td rowspan="1" colspan="1">13</td><td rowspan="1" colspan="1">13</td></tr><tr><td rowspan="1" colspan="1">Unbranched pelvic-fin rays</td><td rowspan="1" colspan="1">1</td><td rowspan="1" colspan="1">1</td><td rowspan="1" colspan="1">1</td></tr><tr><td rowspan="1" colspan="1">Branched pelvic-fin rays</td><td rowspan="1" colspan="1">6</td><td rowspan="1" colspan="1">6</td><td rowspan="1" colspan="1">6</td></tr><tr><td rowspan="1" colspan="1">Total pelvic-fin rays</td><td rowspan="1" colspan="1">7</td><td rowspan="1" colspan="1">7</td><td rowspan="1" colspan="1">7</td></tr><tr><td rowspan="1" colspan="1">Gill rakers on 1<sup>st</sup> gill arch (upper)</td><td rowspan="1" colspan="1">18</td><td rowspan="1" colspan="1">17</td><td rowspan="1" colspan="1">18</td></tr><tr><td rowspan="1" colspan="1">Gill rakers on 1<sup>st</sup> gill arch (lower)</td><td rowspan="1" colspan="1">23</td><td rowspan="1" colspan="1">22</td><td rowspan="1" colspan="1">22</td></tr><tr><td rowspan="1" colspan="1">Gill rakers on 1<sup>st</sup> gill arch (total)</td><td rowspan="1" colspan="1">41</td><td rowspan="1" colspan="1">39</td><td rowspan="1" colspan="1">40</td></tr><tr><td rowspan="1" colspan="1">Gill rakers on 2<sup>nd</sup> gill arch (upper)</td><td rowspan="1" colspan="1">13</td><td rowspan="1" colspan="1">13</td><td rowspan="1" colspan="1">14</td></tr><tr><td rowspan="1" colspan="1">Gill rakers on 2<sup>nd</sup> gill arch (lower)</td><td rowspan="1" colspan="1">22</td><td rowspan="1" colspan="1">20</td><td rowspan="1" colspan="1">22</td></tr><tr><td rowspan="1" colspan="1">Gill rakers on 2<sup>nd</sup> gill arch (total)</td><td rowspan="1" colspan="1">35</td><td rowspan="1" colspan="1">33</td><td rowspan="1" colspan="1">36</td></tr><tr><td rowspan="1" colspan="1">Gill rakers on 3<sup>rd</sup> gill arch (upper)</td><td rowspan="1" colspan="1">10</td><td rowspan="1" colspan="1">10</td><td rowspan="1" colspan="1">10</td></tr><tr><td rowspan="1" colspan="1">Gill rakers on 3<sup>rd</sup> gill arch (lower)</td><td rowspan="1" colspan="1">12</td><td rowspan="1" colspan="1">13</td><td rowspan="1" colspan="1">12</td></tr><tr><td rowspan="1" colspan="1">Gill rakers on 3<sup>rd</sup> gill arch (total)</td><td rowspan="1" colspan="1">22</td><td rowspan="1" colspan="1">23</td><td rowspan="1" colspan="1">22</td></tr><tr><td rowspan="1" colspan="1">Gill rakers on 4<sup>th</sup> gill arch (upper)</td><td rowspan="1" colspan="1">8</td><td rowspan="1" colspan="1">7</td><td rowspan="1" colspan="1">7</td></tr><tr><td rowspan="1" colspan="1">Gill rakers on 4<sup>th</sup> gill arch (lower)</td><td rowspan="1" colspan="1">10</td><td rowspan="1" colspan="1">10</td><td rowspan="1" colspan="1">10</td></tr><tr><td rowspan="1" colspan="1">Gill rakers on 4<sup>th</sup> gill arch (total)</td><td rowspan="1" colspan="1">18</td><td rowspan="1" colspan="1">17</td><td rowspan="1" colspan="1">17</td></tr><tr><td rowspan="1" colspan="1">Gill rakers on posterior face of 3<sup>rd</sup> gill arch</td><td rowspan="1" colspan="1">4</td><td rowspan="1" colspan="1">4</td><td rowspan="1" colspan="1">4</td></tr><tr><td rowspan="1" colspan="1">Prepelvic scutes</td><td rowspan="1" colspan="1">5</td><td rowspan="1" colspan="1">5</td><td rowspan="1" colspan="1">5</td></tr><tr><td rowspan="1" colspan="1">Scale rows in longitudinal series</td><td rowspan="1" colspan="1">32</td><td rowspan="1" colspan="1">31</td><td rowspan="1" colspan="1">32</td></tr><tr><td rowspan="1" colspan="1">Transverse scales</td><td rowspan="1" colspan="1">8</td><td rowspan="1" colspan="1">8</td><td rowspan="1" colspan="1">8</td></tr><tr><td rowspan="1" colspan="1">Pseudobranchial filaments</td><td rowspan="1" colspan="1">16</td><td rowspan="1" colspan="1">Damaged</td><td rowspan="1" colspan="1">17</td></tr><tr><td rowspan="1" colspan="1">Pectoral-fin rays with melanophores</td><td rowspan="1" colspan="1">0</td><td rowspan="1" colspan="1">0</td><td rowspan="1" colspan="1">0</td></tr></tbody></table></table-wrap><table-wrap id="T2" position="float" orientation="portrait"><label>Table 2.</label><caption><p>Morphometrics of specimens of <italic><tp:taxon-name><tp:taxon-name-part taxon-name-part-type="genus" reg="Stolephorus">Stolephorus</tp:taxon-name-part> <tp:taxon-name-part taxon-name-part-type="species" reg="falco">falco</tp:taxon-name-part></tp:taxon-name></italic> sp. nov.</p></caption><table><tbody><tr><th rowspan="2" colspan="1"/><th rowspan="1" colspan="1">Holotype</th><th rowspan="1" colspan="2">Paratypes</th></tr><tr><th rowspan="1" colspan="1"><named-content xmlns:xlink="http://www.w3.org/1999/xlink" content-type="dwc:institutional_code" xlink:title="Zoologisches Museum Hamburg" xlink:href="https://scientific-collections.gbif.org/institution/773a0d99-3ea8-4a8b-9191-accbdb47b4d3" xlink:type="simple"><abbrev content-type="institution" xlink:title="Zoologisches Museum Hamburg" xlink:type="simple">ZMH</abbrev></named-content> 28689</th><th rowspan="1" colspan="1"><named-content xmlns:xlink="http://www.w3.org/1999/xlink" content-type="dwc:institutional_code" xlink:title="Zoologisches Museum Hamburg" xlink:href="https://scientific-collections.gbif.org/institution/773a0d99-3ea8-4a8b-9191-accbdb47b4d3" xlink:type="simple"><abbrev content-type="institution" xlink:title="Zoologisches Museum Hamburg" xlink:type="simple">ZMH</abbrev></named-content> 28749</th><th rowspan="1" colspan="1"><named-content xmlns:xlink="http://www.w3.org/1999/xlink" content-type="dwc:institutional_code" xlink:title="Kagoshima University Museum" xlink:href="https://scientific-collections.gbif.org/institution/432dfdad-f620-48b2-a03d-b8015aaefeb6" xlink:type="simple"><abbrev content-type="institution" xlink:title="Kagoshima University Museum, Kagoshima, Japan" xlink:type="simple">KAUM</abbrev></named-content>–I. 220780</th></tr><tr><td rowspan="1" colspan="1">Standard length (mm; <abbrev xmlns:xlink="http://www.w3.org/1999/xlink" xlink:title="standard length" xlink:type="simple">SL</abbrev>)</td><td rowspan="1" colspan="1">58.8</td><td rowspan="1" colspan="1">63.3</td><td rowspan="1" colspan="1">58.4</td></tr><tr><td rowspan="1" colspan="4">As % of <abbrev xmlns:xlink="http://www.w3.org/1999/xlink" xlink:title="standard length" xlink:type="simple">SL</abbrev></td></tr><tr><td rowspan="1" colspan="1">Head length</td><td rowspan="1" colspan="1">26.9</td><td rowspan="1" colspan="1">26.3</td><td rowspan="1" colspan="1">27.5</td></tr><tr><td rowspan="1" colspan="1">Body depth</td><td rowspan="1" colspan="1">28.8</td><td rowspan="1" colspan="1">28.9</td><td rowspan="1" colspan="1">28.9</td></tr><tr><td rowspan="1" colspan="1">Pre-dorsal fin length</td><td rowspan="1" colspan="1">56.0</td><td rowspan="1" colspan="1">56.2</td><td rowspan="1" colspan="1">55.8</td></tr><tr><td rowspan="1" colspan="1">Snout tip to pectoral-fin insertion</td><td rowspan="1" colspan="1">28.3</td><td rowspan="1" colspan="1">28.3</td><td rowspan="1" colspan="1">28.5</td></tr><tr><td rowspan="1" colspan="1">Snout tip to pelvic-fin insertion</td><td rowspan="1" colspan="1">46.4</td><td rowspan="1" colspan="1">45.6</td><td rowspan="1" colspan="1">45.3</td></tr><tr><td rowspan="1" colspan="1">Snout tip to anal-fin origin</td><td rowspan="1" colspan="1">66.4</td><td rowspan="1" colspan="1">63.5</td><td rowspan="1" colspan="1">63.7</td></tr><tr><td rowspan="1" colspan="1">Dorsal-fin base length</td><td rowspan="1" colspan="1">13.5</td><td rowspan="1" colspan="1">13.7</td><td rowspan="1" colspan="1">14.3</td></tr><tr><td rowspan="1" colspan="1">Anal-fin base length</td><td rowspan="1" colspan="1">20.7</td><td rowspan="1" colspan="1">22.2</td><td rowspan="1" colspan="1">23.5</td></tr><tr><td rowspan="1" colspan="1">Caudal-peduncle length</td><td rowspan="1" colspan="1">18.2</td><td rowspan="1" colspan="1">17.7</td><td rowspan="1" colspan="1">16.9</td></tr><tr><td rowspan="1" colspan="1">Caudal-peduncle depth</td><td rowspan="1" colspan="1">12.6</td><td rowspan="1" colspan="1">12.2</td><td rowspan="1" colspan="1">13.7</td></tr><tr><td rowspan="1" colspan="1">
                <abbrev xmlns:xlink="http://www.w3.org/1999/xlink" xlink:title="distance from dorsal-fin origin to pectoral-fin insertion" xlink:type="simple">D–P1</abbrev>
              </td><td rowspan="1" colspan="1">38.8</td><td rowspan="1" colspan="1">37.7</td><td rowspan="1" colspan="1">36.6</td></tr><tr><td rowspan="1" colspan="1">
                <abbrev xmlns:xlink="http://www.w3.org/1999/xlink" xlink:title="distance from dorsal-fin origin to pelvic-fin insertion" xlink:type="simple">D–P2</abbrev>
              </td><td rowspan="1" colspan="1">30.7</td><td rowspan="1" colspan="1">29.6</td><td rowspan="1" colspan="1">30.5</td></tr><tr><td rowspan="1" colspan="1">
                <abbrev xmlns:xlink="http://www.w3.org/1999/xlink" xlink:title="distance between dorsal- and anal-fin origins" xlink:type="simple">D–A</abbrev>
              </td><td rowspan="1" colspan="1">29.7</td><td rowspan="1" colspan="1">29.3</td><td rowspan="1" colspan="1">29.9</td></tr><tr><td rowspan="1" colspan="1">
                <abbrev xmlns:xlink="http://www.w3.org/1999/xlink" xlink:title="distance between pectoral- and pelvic-fin insertions" xlink:type="simple">P1–P2</abbrev>
              </td><td rowspan="1" colspan="1">20.4</td><td rowspan="1" colspan="1">18.6</td><td rowspan="1" colspan="1">18.1</td></tr><tr><td rowspan="1" colspan="1">
                <abbrev xmlns:xlink="http://www.w3.org/1999/xlink" xlink:title="distance from pelvic-fin insertion to anal-fin origin" xlink:type="simple">P2–A</abbrev>
              </td><td rowspan="1" colspan="1">20.9</td><td rowspan="1" colspan="1">19.2</td><td rowspan="1" colspan="1">18.7</td></tr><tr><td rowspan="1" colspan="1">Pectoral-fin length</td><td rowspan="1" colspan="1">18.8</td><td rowspan="1" colspan="1">17.7</td><td rowspan="1" colspan="1">19.3</td></tr><tr><td rowspan="1" colspan="1">Pelvic-fin length</td><td rowspan="1" colspan="1">12.0</td><td rowspan="1" colspan="1">11.9</td><td rowspan="1" colspan="1">12.2</td></tr><tr><td rowspan="1" colspan="1">Orbit diameter</td><td rowspan="1" colspan="1">8.4</td><td rowspan="1" colspan="1">8.2</td><td rowspan="1" colspan="1">7.9</td></tr><tr><td rowspan="1" colspan="1">Eye diameter</td><td rowspan="1" colspan="1">7.3</td><td rowspan="1" colspan="1">7.3</td><td rowspan="1" colspan="1">7.2</td></tr><tr><td rowspan="1" colspan="1">Snout length</td><td rowspan="1" colspan="1">3.5</td><td rowspan="1" colspan="1">3.2</td><td rowspan="1" colspan="1">3.1</td></tr><tr><td rowspan="1" colspan="1">Interorbital length</td><td rowspan="1" colspan="1">6.5</td><td rowspan="1" colspan="1">6.2</td><td rowspan="1" colspan="1">6.5</td></tr><tr><td rowspan="1" colspan="1">Maxilla length</td><td rowspan="1" colspan="1">23.5</td><td rowspan="1" colspan="1">damaged</td><td rowspan="1" colspan="1">22.8</td></tr><tr><td rowspan="1" colspan="1">Mandibular length</td><td rowspan="1" colspan="1">18.2</td><td rowspan="1" colspan="1">18.2</td><td rowspan="1" colspan="1">18.0</td></tr><tr><td rowspan="1" colspan="1">Supramaxilla end to maxilla end</td><td rowspan="1" colspan="1">6.9</td><td rowspan="1" colspan="1">damaged</td><td rowspan="1" colspan="1">5.8</td></tr><tr><td rowspan="1" colspan="1">Postorbital length</td><td rowspan="1" colspan="1">15.8</td><td rowspan="1" colspan="1">15.2</td><td rowspan="1" colspan="1">16.2</td></tr></tbody></table><table-wrap-foot><fn><p>Abbreviations: <abbrev xmlns:xlink="http://www.w3.org/1999/xlink" xlink:title="distance from dorsal-fin origin to pectoral-fin insertion" xlink:type="simple">D–P1</abbrev>: distance from dorsal-fin origin to pectoral-fin insertion; <abbrev xmlns:xlink="http://www.w3.org/1999/xlink" xlink:title="distance from dorsal-fin origin to pelvic-fin insertion" xlink:type="simple">D–P2</abbrev>: distance from dorsal-fin origin to pelvic-fin insertion; <abbrev xmlns:xlink="http://www.w3.org/1999/xlink" xlink:title="distance between dorsal- and anal-fin origins" xlink:type="simple">D–A</abbrev>: distance between origins of dorsal and anal fins; <abbrev xmlns:xlink="http://www.w3.org/1999/xlink" xlink:title="distance between pectoral- and pelvic-fin insertions" xlink:type="simple">P1–P2</abbrev>: distance between insertions of pectoral and pelvic fins; <abbrev xmlns:xlink="http://www.w3.org/1999/xlink" xlink:title="distance from pelvic-fin insertion to anal-fin origin" xlink:type="simple">P2–A</abbrev>: distance from pelvic-fin insertion to anal-fin origin.</p></fn></table-wrap-foot></table-wrap></tp:treatment-sec><ref-list><ref id="B41"><mixed-citation xmlns:xlink="http://www.w3.org/1999/xlink" xlink:type="simple">Whitehead PJP, Nelson GJ, Wongratana T (1988) FAO species catalogue Vol. 7. Clupeoid fishes of the world (suborder <tp:taxon-name><tp:taxon-name-part taxon-name-part-type="suborder">Clupeoidei</tp:taxon-name-part></tp:taxon-name>). An annotated and illustrated catalogue of the herrings, sardines, pilchards, sprats, shads, anchovies and wolf-herrings. Part 2 — <tp:taxon-name><tp:taxon-name-part taxon-name-part-type="family">Engraulididae</tp:taxon-name-part></tp:taxon-name>. FAO Fisheries Synopsis, No. 125 7(2): [i–viii +] 305–579.</mixed-citation></ref><ref id="B44"><mixed-citation xmlns:xlink="http://www.w3.org/1999/xlink" xlink:type="simple">Wongratana T, Munroe TA, Nizinski MS (1999) Order <tp:taxon-name><tp:taxon-name-part taxon-name-part-type="order">Clupeiformes</tp:taxon-name-part></tp:taxon-name>. <tp:taxon-name><tp:taxon-name-part taxon-name-part-type="family">Engraulidae</tp:taxon-name-part></tp:taxon-name>. Anchovies. In: Carpenter KE, Niem VH (Ed) FAO Species Identification Guide for Fishery Purposes. The Living Marine Resources of the Western Central Pacific, Vol. 3. Batoid Fishes, Chimaeras and Bony Fishes Part 1 (<tp:taxon-name><tp:taxon-name-part taxon-name-part-type="genus">Elopidae</tp:taxon-name-part></tp:taxon-name> to <tp:taxon-name><tp:taxon-name-part taxon-name-part-type="family">Linophrynidae</tp:taxon-name-part></tp:taxon-name>). Food and Agriculture Organization of the United Nations, Rome, 1698–1753.</mixed-citation></ref><ref id="B20"><mixed-citation xmlns:xlink="http://www.w3.org/1999/xlink" xlink:type="simple">Hata H, Lavoué S, Motomura H (2019) Taxonomic status of seven nominal species of the anchovy genus <italic><tp:taxon-name><tp:taxon-name-part taxon-name-part-type="genus">Stolephorus</tp:taxon-name-part></tp:taxon-name></italic> described by Delsman (1931), Hardenberg (1933), and Dutt and Babu Rao (1959), with redescriptions of <italic><tp:taxon-name><tp:taxon-name-part taxon-name-part-type="genus">Stolephorus</tp:taxon-name-part> <tp:taxon-name-part taxon-name-part-type="species">tri</tp:taxon-name-part></tp:taxon-name></italic> (Bleeker 1852) and <italic><tp:taxon-name><tp:taxon-name-part taxon-name-part-type="genus">Stolephorus</tp:taxon-name-part> <tp:taxon-name-part taxon-name-part-type="species">waitei</tp:taxon-name-part></tp:taxon-name></italic> Jordan and Seale 1926 (<tp:taxon-name><tp:taxon-name-part taxon-name-part-type="order">Clupeiformes</tp:taxon-name-part></tp:taxon-name>: <tp:taxon-name><tp:taxon-name-part taxon-name-part-type="family">Engraulidae</tp:taxon-name-part></tp:taxon-name>). Ichthyological Research 67(1): 7–38. <ext-link xlink:href="10.1007/s10228-019-00697-7" ext-link-type="doi" xlink:type="simple">https://doi.org/10.1007/s10228-019-00697-7</ext-link></mixed-citation></ref><ref id="B25"><mixed-citation xmlns:xlink="http://www.w3.org/1999/xlink" xlink:type="simple">Hata H, Lavoué S, Motomura H (2022b) A new species of the Bengal Spined Anchovy <italic><tp:taxon-name><tp:taxon-name-part taxon-name-part-type="genus">Stolephorus</tp:taxon-name-part></tp:taxon-name></italic> from the eastern Indian Ocean and redescription of <italic><tp:taxon-name><tp:taxon-name-part taxon-name-part-type="genus">Stolephorus</tp:taxon-name-part> <tp:taxon-name-part taxon-name-part-type="species">dubiosus</tp:taxon-name-part></tp:taxon-name></italic> Wongratana, 1983, with comments on the evolution of prepelvic scute numbers within <italic><tp:taxon-name><tp:taxon-name-part taxon-name-part-type="genus">Stolephorus</tp:taxon-name-part></tp:taxon-name></italic> (<tp:taxon-name><tp:taxon-name-part taxon-name-part-type="order">Clupeiformes</tp:taxon-name-part></tp:taxon-name>: <tp:taxon-name><tp:taxon-name-part taxon-name-part-type="family">Engraulidae</tp:taxon-name-part></tp:taxon-name>). Zoological Studies (Taipei, Taiwan) 61: 58. <ext-link xlink:href="10.6620/ZS.2022.61-58" ext-link-type="doi" xlink:type="simple">https://doi.org/10.6620/ZS.2022.61-58</ext-link></mixed-citation></ref><ref id="B19"><mixed-citation xmlns:xlink="http://www.w3.org/1999/xlink" xlink:type="simple">Hata H, Motomura H (2024c) Redescription and distributional range extension of the poorly known anchovy <italic><tp:taxon-name><tp:taxon-name-part taxon-name-part-type="genus">Stolephorus</tp:taxon-name-part> <tp:taxon-name-part taxon-name-part-type="species">brachycephalus</tp:taxon-name-part></tp:taxon-name></italic> (<tp:taxon-name><tp:taxon-name-part taxon-name-part-type="subdivision">Teleostei</tp:taxon-name-part></tp:taxon-name>: <tp:taxon-name><tp:taxon-name-part taxon-name-part-type="order">Clupeiformes</tp:taxon-name-part></tp:taxon-name>: <tp:taxon-name><tp:taxon-name-part taxon-name-part-type="family">Engraulidae</tp:taxon-name-part></tp:taxon-name>). The Natural History Bulletin of the Siam Society 66(1): 3–17.</mixed-citation></ref><ref id="B37"><mixed-citation xmlns:xlink="http://www.w3.org/1999/xlink" xlink:type="simple">Matsuura K, Kimura S (2005) Fishes of Libong Island, West Coast of Southern Thailand. Ocean Research Institute, University of Tokyo, Tokyo.</mixed-citation></ref><ref id="B32"><mixed-citation xmlns:xlink="http://www.w3.org/1999/xlink" xlink:type="simple">Kimura S, Satapoomin U, Matsuura K (2009a) Fishes of Andaman Sea, West Coast of Southern Thailand. National Museum of Nature and Science, Tokyo.</mixed-citation></ref><ref id="B39"><mixed-citation xmlns:xlink="http://www.w3.org/1999/xlink" xlink:type="simple">Satapoomin U (2011) The fishes of southwestern Thailand, the Andaman Sea—A review of research and a provisional checklist of species. Research Bulletin – Phuket Marine Biological Center 70: 29–77.</mixed-citation></ref><ref id="B28"><mixed-citation xmlns:xlink="http://www.w3.org/1999/xlink" xlink:type="simple">Hata H, Panbow T, Aungtonya C (2024b) <tp:taxon-name><tp:taxon-name-part taxon-name-part-type="order">Clupeiformes</tp:taxon-name-part></tp:taxon-name> fish (<tp:taxon-name><tp:taxon-name-part taxon-name-part-type="superclass">Actinopterygii</tp:taxon-name-part></tp:taxon-name>: <tp:taxon-name><tp:taxon-name-part taxon-name-part-type="subdivision">Teleostei</tp:taxon-name-part></tp:taxon-name>) in the reference collection of Phuket Marine Biological Center. Research Bulletin – Phuket Marine Biological Center 81: 1–26.</mixed-citation></ref><ref id="B35"><mixed-citation xmlns:xlink="http://www.w3.org/1999/xlink" xlink:type="simple">Lavoué S, Hata H, Halim SAA, Jamaluddin JAF, Ridzwan MFBM, Ratmuangkhwang S, Nor SAM, Akib NAM, Hashim ZH (2022) Species diversity of anchovies (<tp:taxon-name><tp:taxon-name-part taxon-name-part-type="subdivision">Teleostei</tp:taxon-name-part></tp:taxon-name>: <tp:taxon-name><tp:taxon-name-part taxon-name-part-type="family">Engraulidae</tp:taxon-name-part></tp:taxon-name>) along the northwest coast of Peninsular Malaysia. Regional Studies in Marine Science 55: 102599. <ext-link xlink:href="10.1016/j.rsma.2022.102599" ext-link-type="doi" xlink:type="simple">https://doi.org/10.1016/j.rsma.2022.102599</ext-link></mixed-citation></ref><ref id="B34"><mixed-citation xmlns:xlink="http://www.w3.org/1999/xlink" xlink:type="simple">Kimura S, Arshad A, Imamura H, Ghaffar MA (2015) Fishes of the Northwestern Johor Strait, Peninsula Malaysia. Universiti Putra Malaysia Press, Serdang Selngor and Mie University, Tsu.</mixed-citation></ref><ref id="B36"><mixed-citation xmlns:xlink="http://www.w3.org/1999/xlink" xlink:type="simple">Matsunuma M, Motomura H, Matsuura K, Shazili NAM, Ambak MA (2011) Fishes of Terengganu – East coast of Malay peninsula, Malaysia. National Museum of Nature and Science, Tokyo; Universiti Malaysia Terengganu, Terengganu; Kagoshima University Museum, Kagoshima.</mixed-citation></ref><ref id="B38"><mixed-citation xmlns:xlink="http://www.w3.org/1999/xlink" xlink:type="simple">Motomura H, Kimura S, Seah YG, Sheikh Abdul Kadir ST, Ghaffar MA (2021) Reef and Shore Fishes of Bidong Island, off East Coast of Malay Peninsula. The Kagoshima University Museum, Kagoshima.</mixed-citation></ref><ref id="B3"><mixed-citation xmlns:xlink="http://www.w3.org/1999/xlink" xlink:type="simple">Giat SY, Ali MS, Ghaffar MA, Jaafar TNAM (2021) Marine Fishes of Kuantan. Universiti Malaysia Terengganu, Terengganu.</mixed-citation></ref><ref id="B40"><mixed-citation xmlns:xlink="http://www.w3.org/1999/xlink" xlink:type="simple">White WT, Last PR Dharmadi, Faizah R, Chodrijah U, Prisantoso BI, Pogonoski JJ, Puckridge M, Blaber SJM (2013) Market fishes of Indonesia. ACIAR Monograph No. 155. Australian Center for International Agricultural Research, Canberra.</mixed-citation></ref></ref-list></tp:taxon-treatment>
